# Supplementary material for: Jewelled spider flies of North America: a revision and phylogeny of Eulonchus Gerstaecker (Diptera, Acroceridae)
Source: Zookeys. 2016 Sep 27;(619):103–46. doi: 10.3897/zookeys.619.8249 (PMC5090163; doi:10.3897/zookeys.619.8249)
Supplement: XML Treatment for Eulonchus sapphirinus [file zookeys.619.8249-treatment5.xml]

<!DOCTYPE tp:taxon-treatment
  PUBLIC "-//TaxonX//DTD Taxonomic Treatment Publishing DTD v0 20100105//EN" "tax-treatment-NSO.dtd">
<tp:taxon-treatment xmlns:tp="http://www.plazi.org/taxpub"><tp:treatment-meta><kwd-group><label>Taxon classification</label><kwd><named-content content-type="kingdom">Animalia</named-content></kwd><kwd><named-content content-type="order">Diptera</named-content></kwd><kwd><named-content content-type="family">Acroceridae</named-content></kwd></kwd-group><mixed-citation publication-type="journal"><person-group><name><surname>Borkent</surname><given-names>Christopher J.</given-names></name><name><surname>Gillung</surname><given-names>Jessica P.</given-names></name><name><surname>Winterton</surname><given-names>Shaun L.</given-names></name></person-group><article-title>Jewelled spider flies of North America: a revision and phylogeny of <italic><tp:taxon-name><tp:taxon-name-part taxon-name-part-type="genus">Eulonchus</tp:taxon-name-part></tp:taxon-name></italic> Gerstaecker (<tp:taxon-name><tp:taxon-name-part taxon-name-part-type="order">Diptera</tp:taxon-name-part></tp:taxon-name>, <tp:taxon-name><tp:taxon-name-part taxon-name-part-type="family">Acroceridae</tp:taxon-name-part></tp:taxon-name>)</article-title><source>Zookeys</source><day>27</day><month>9</month><year>2016</year><volume>2016</volume><issue>619</issue><fpage>103</fpage><lpage>146</lpage><pub-id pub-id-type="doi">10.3897/zookeys.619.8249</pub-id></mixed-citation></tp:treatment-meta><tp:nomenclature><tp:taxon-name>
            <tp:taxon-name-part taxon-name-part-type="genus">Eulonchus</tp:taxon-name-part>
            <tp:taxon-name-part taxon-name-part-type="species">sapphirinus</tp:taxon-name-part>
          </tp:taxon-name><tp:taxon-authority>Osten Sacken, 1877</tp:taxon-authority><xref ref-type="fig" rid="F8">Figs 8</xref><xref ref-type="fig" rid="F9">, 9</xref><xref ref-type="fig" rid="F16">, 16D</xref><xref ref-type="fig" rid="F17">, 17D</xref><xref ref-type="fig" rid="F18">, 18D</xref><xref ref-type="fig" rid="F19">, 19D</xref><tp:nomenclature-citation-list><tp:nomenclature-citation><tp:taxon-name>
                <tp:taxon-name-part taxon-name-part-type="genus">Eulonchus</tp:taxon-name-part> <tp:taxon-name-part taxon-name-part-type="species">sapphirinus</tp:taxon-name-part></tp:taxon-name><comment>Osten Sacken, 1877: 276</comment></tp:nomenclature-citation></tp:nomenclature-citation-list></tp:nomenclature><tp:treatment-sec sec-type="References" id="SECID0EA1AK"><title>References.</title><p>
            <xref ref-type="bibr" rid="B37">Osten Sacken 1878</xref>: 99 (catalogue); <xref ref-type="bibr" rid="B34">Melander 1902</xref>: 181 (California); <xref ref-type="bibr" rid="B2">Aldrich 1905</xref>: 221 (catalogue); <xref ref-type="bibr" rid="B30">Kertész 1909</xref>: 12 (catalogue); <xref ref-type="bibr" rid="B61">Woodworth 1913</xref>: 152 (California); <xref ref-type="bibr" rid="B12">Cole 1919</xref>: 36 (key, notes, figs, California, Utah, Oregon), <xref rid="B14" ref-type="bibr">1927</xref>: 422 (male genitalia); <xref ref-type="bibr" rid="B16">Cole and Lovett 1921</xref>: 238 (Oregon); <xref ref-type="bibr" rid="B11">Brunetti 1926</xref>: 582 (Washington); <xref ref-type="bibr" rid="B23">Essig 1926</xref>: 559 (notes, California and Oregon); <xref ref-type="bibr" rid="B31">Knowlton et al. 1939</xref>: 6 (Utah); <xref ref-type="bibr" rid="B41">Sabrosky 1948</xref>: 389 (key, notes); <xref ref-type="bibr" rid="B46">Schlinger 1965</xref>: 404 (catalogue); <xref ref-type="bibr" rid="B15">Cole 1969</xref>: 221 (notes); <xref ref-type="bibr" rid="B40">Poole 1996</xref>: 36 (checklist).</p></tp:treatment-sec><tp:treatment-sec sec-type="Common name" id="SECID0EC3AK"><title>Common name.</title><p>Northern Sapphire or Emerald.</p></tp:treatment-sec><tp:treatment-sec sec-type="diagnosis" id="SECID0EH3AK"><title>Diagnosis.</title><p>Antennal flagellum relatively short, cylindrical or tapered; proboscis straight, shorter than length of body; ocellar tubercle trifurcate; legs yellow; calypter margin pale; body colour metallic green, blue or purple.</p></tp:treatment-sec><tp:treatment-sec sec-type="redescription" id="SECID0EM3AK"><title>Redescription.</title><p>Body length: 8.3–11.9 mm, Wing length: 7.1–12.0 mm. <italic>Head</italic>. Flagellum red-brown or dark brown, male flagellum cylindrical, shorter than head height; scape and pedicel brown; clypeus elongate, extending beyond oral cavity, rounded with flat area dorsally, surface glossy, glabrous, black-brown; labial palp brown, length extending anteriorly beyond proboscis at point of attachment; margin of oral cavity (parafacial) pilose, proboscis length extending to middle of abdomen or equal to abdomen length; ocellar tubercle trifurcate, processes relatively short, subequal (posteromedial processes rounded), height equal to width; median ocellus present, greatly reduced or absent; occiput metallic green-blue, blue or purple, pile densely white or yellow. <italic>Thorax</italic>. Metallic green, blue or purple, setal pile white or yellow; coxae brown or black with metallic blue (and purple) sheen; femora yellow; tibiae dark yellow; tarsi dark yellow (distal tarsomeres often darker); calypter margin yellow to light brown, membrane transparent or translucent; haltere entirely light brown to yellow. <italic>Abdomen</italic>. Colour highly variable, metallic olive green, bright green or blue violet, vestiture white or yellow, dominant setae appressed or erect, pile posteriorly directed, marginal band of dense thicker setae on T3–4, or laterally directed pile on T2–4. <italic>Male genitalia</italic> (Figs <xref ref-type="fig" rid="F17">17D</xref>, <xref ref-type="fig" rid="F18">18D</xref>, <xref ref-type="fig" rid="F19">19D</xref>). Epandrium ovate, thinned at the apex, with posterior margin slightly concave; gonocoxite taller than wide, with broad fenestrae; aedeagus broad at the apex, bilobate in posterior view, not heavily sclerotized laterally.</p></tp:treatment-sec><tp:treatment-sec sec-type="type material" id="SECID0EG4AK"><title>Type material examined.</title><p>
            <bold>Lectotype</bold> male (designated here), <named-content xmlns:xlink="http://www.w3.org/1999/xlink" content-type="dwc:institutional_code" xlink:type="simple">MCZ</named-content>, “<italic>Webber Lake, Cal</italic>/ <italic>July 23. O Sacken</italic>” [white]; “<italic>West. Dipt.</italic>/ <italic>O. Sacken.</italic>” [white]; “TYPE/ <italic>4</italic>/ <italic>1076</italic>” [red and white]; “MC-ENT/ 00303277” [white]; “LECTOTYPE ♂/ <tp:taxon-name><tp:taxon-name-part taxon-name-part-type="genus">Eulonchus</tp:taxon-name-part> <tp:taxon-name-part taxon-name-part-type="species">sapphirinus</tp:taxon-name-part></tp:taxon-name>/ Osten Sacken/ Des. C.J. Borkent 2015” [red]; specimen condition: excellent, no parts missing. Body length: 9.2 mm, wing length: 8.7 mm. <bold>Paralectotype</bold> female, <named-content xmlns:xlink="http://www.w3.org/1999/xlink" content-type="dwc:institutional_code" xlink:type="simple">MCZ</named-content>, “<italic>Webber Lake, Cal.</italic>/ <italic>July 23. O. Sack.</italic>” [white]; “O. Sacken./ <italic>West. Dipt.</italic>” [white]; “Type/ <italic>5</italic>/ <italic>1076</italic>” [red and white]; “<named-content xmlns:xlink="http://www.w3.org/1999/xlink" content-type="dwc:institutional_code" xlink:type="simple">MCZ</named-content>-ENT/ 00303278” [white]; “PARALECTOTYPE ♀/ <italic><tp:taxon-name><tp:taxon-name-part taxon-name-part-type="genus">Eulonchus</tp:taxon-name-part> <tp:taxon-name-part taxon-name-part-type="species">sapphirinus</tp:taxon-name-part></tp:taxon-name></italic>/ Osten Sacken/ Det. C.J. Borkent 2015” [yellow]; specimen condition: excellent, no parts missing. <bold>Paralectotype</bold> male, <named-content xmlns:xlink="http://www.w3.org/1999/xlink" content-type="dwc:institutional_code" xlink:type="simple">MCZ</named-content>, “<italic>Webber Lake</italic>,/ <italic>Cal. July 26.</italic>/ <italic>O. Sacken</italic>” [white]; “<italic>O. Sacken.</italic>/ <italic>West. Dipt.</italic>” [white]; “Type/ <italic>3</italic>/ <italic>1076</italic>” [red and white]; “<named-content xmlns:xlink="http://www.w3.org/1999/xlink" content-type="dwc:institutional_code" xlink:type="simple">MCZ</named-content>-ENT/ 00303276” [white]; “PARALECTOTYPE ♂/ <italic><tp:taxon-name><tp:taxon-name-part taxon-name-part-type="genus">Eulonchus</tp:taxon-name-part> <tp:taxon-name-part taxon-name-part-type="species">sapphirinus</tp:taxon-name-part></tp:taxon-name></italic>/ Osten Sacken/ Det. C.J. Borkent 2015” [yellow]; specimen condition: very good, tarsi of both mid legs missing, genetic anomaly with only one antenna present. <bold>Paralectotype</bold> male, <bold>paralectotype</bold> female [mating pair on same pin], <named-content xmlns:xlink="http://www.w3.org/1999/xlink" content-type="dwc:institutional_code" xlink:type="simple">MCZ</named-content>, “<italic>Webber Lake, Cal./ July 26 O. Sacken</italic>” [white]; “<italic>O. Sacken.</italic>/ <italic>West. Dipt.</italic>” [white]; “Aug-Dec <!--PageBreak-->2006/ <named-content xmlns:xlink="http://www.w3.org/1999/xlink" content-type="dwc:institutional_code" xlink:type="simple">MCZ</named-content> Image/ Database” [white]; “<italic><tp:taxon-name><tp:taxon-name-part taxon-name-part-type="genus">Eulonchus</tp:taxon-name-part></tp:taxon-name></italic>/ <italic><tp:taxon-name><tp:taxon-name-part taxon-name-part-type="species">sapphirinus</tp:taxon-name-part></tp:taxon-name></italic>/ <italic>O.S.</italic>” [white]; “<named-content xmlns:xlink="http://www.w3.org/1999/xlink" content-type="dwc:institutional_code" xlink:type="simple">MCZ</named-content>-ENT/ 00001076” [white]; “PARALECTOTYPE ♂/ <tp:taxon-name><tp:taxon-name-part taxon-name-part-type="genus">Eulonchus</tp:taxon-name-part> <tp:taxon-name-part taxon-name-part-type="species">sapphirinus</tp:taxon-name-part></tp:taxon-name>/ Osten Sacken/ Det. C.J. Borkent 2015” [yellow]; specimen condition: male, very good, tarsi of hind legs missing, left flagellum missing; female, excellent, no parts missing.</p></tp:treatment-sec><tp:treatment-sec sec-type="material" id="SECID0EPDBK"><title>Other material examined.</title><p>Listed in Table <xref ref-type="supplementary-material" rid="S1">3</xref> (Suppl. material <xref ref-type="supplementary-material" rid="S1">1</xref>).</p></tp:treatment-sec><tp:treatment-sec sec-type="distribution" id="SECID0E4DBK"><title>Distribution</title><p>(Fig. <xref ref-type="fig" rid="F20">20</xref>). Nearctic: California, Idaho, Nevada, Oregon, Utah, Washington (USA); British Columbia (Canada).</p></tp:treatment-sec><tp:treatment-sec sec-type="ecology" id="SECID0ELEBK"><title>Ecology.</title><p>
            <italic><tp:taxon-name><tp:taxon-name-part taxon-name-part-type="genus">Eulonchus</tp:taxon-name-part> <tp:taxon-name-part taxon-name-part-type="species">sapphirinus</tp:taxon-name-part></tp:taxon-name></italic> has been recorded visiting the flowers of 19 different plant families and 30 different species (Table <xref ref-type="table" rid="T2">2</xref>). <italic><tp:taxon-name><tp:taxon-name-part taxon-name-part-type="genus">Eulonchus</tp:taxon-name-part> <tp:taxon-name-part taxon-name-part-type="species">sapphirinus</tp:taxon-name-part></tp:taxon-name></italic> adults have been observed exhibiting strong fidelity to a single flowering plant species, suggesting their role as important pollinators (<xref ref-type="bibr" rid="B7">Borkent and Schlinger 2008a</xref>).</p></tp:treatment-sec><tp:treatment-sec sec-type="biology" id="SECID0ENFBK"><title>Biology.</title><p>Host unknown.</p></tp:treatment-sec><tp:treatment-sec sec-type="comments" id="SECID0ESFBK"><title>Comments.</title><p>
            <italic><tp:taxon-name><tp:taxon-name-part taxon-name-part-type="genus">Eulonchus</tp:taxon-name-part> <tp:taxon-name-part taxon-name-part-type="species">sapphirinus</tp:taxon-name-part></tp:taxon-name></italic> is the sister species to the eastern <italic><tp:taxon-name><tp:taxon-name-part taxon-name-part-type="genus">Eulonchus</tp:taxon-name-part> <tp:taxon-name-part taxon-name-part-type="species">marialiciae</tp:taxon-name-part></tp:taxon-name></italic> as both have characteristic bright green metallic colouration, short proboscis, yellow legs and similar shaped male genitalia. The shape of the antennal flagellum and colour of calypter separate the two species.</p></tp:treatment-sec><tp:treatment-sec><!--Section generated to contain objects referenced in tp:taxon-treatment.--><fig id="F8" position="float" orientation="portrait"><label>Figure 8.</label><caption><p>
          <italic><tp:taxon-name><tp:taxon-name-part taxon-name-part-type="genus">Eulonchus</tp:taxon-name-part> <tp:taxon-name-part taxon-name-part-type="species">sapphirinus</tp:taxon-name-part></tp:taxon-name></italic> Osten Sacken, male (<abbrev xmlns:xlink="http://www.w3.org/1999/xlink" xlink:title="E.I. Schlinger Collection specimen numbers" id="ABBRID0E6ABG" xlink:type="simple">EIS</abbrev> 013101). <bold>A</bold> lateral view <bold>B</bold> oblique view. Body length: 10.2 mm.</p></caption><graphic xmlns:xlink="http://www.w3.org/1999/xlink" xlink:href="zookeys-619-103-g008.jpg" position="float" orientation="portrait" xlink:type="simple" id="oo_104380.jpg"/></fig><fig id="F9" position="float" orientation="portrait"><label>Figure 9.</label><caption><p>
          <italic><tp:taxon-name><tp:taxon-name-part taxon-name-part-type="genus">Eulonchus</tp:taxon-name-part> <tp:taxon-name-part taxon-name-part-type="species">sapphirinus</tp:taxon-name-part></tp:taxon-name></italic> Osten Sacken. Paralectotype male. Body length: 9.0 mm.</p></caption><graphic xmlns:xlink="http://www.w3.org/1999/xlink" xlink:href="zookeys-619-103-g009.jpg" position="float" orientation="portrait" xlink:type="simple" id="oo_104381.jpg"/></fig><fig id="F16" position="float" orientation="portrait"><label>Figure 16.</label><caption><p>
          <italic><tp:taxon-name><tp:taxon-name-part taxon-name-part-type="genus">Eulonchus</tp:taxon-name-part></tp:taxon-name></italic> species, anterior view. <bold>A</bold> <italic><tp:taxon-name><tp:taxon-name-part taxon-name-part-type="genus">Eulonchus</tp:taxon-name-part> <tp:taxon-name-part taxon-name-part-type="species">marginatus</tp:taxon-name-part></tp:taxon-name></italic> <bold>B</bold> <italic><tp:taxon-name><tp:taxon-name-part taxon-name-part-type="genus">Eulonchus</tp:taxon-name-part> <tp:taxon-name-part taxon-name-part-type="species">halli</tp:taxon-name-part></tp:taxon-name></italic> <bold>C</bold> <italic><tp:taxon-name><tp:taxon-name-part taxon-name-part-type="genus">Eulonchus</tp:taxon-name-part> <tp:taxon-name-part taxon-name-part-type="species">tristis</tp:taxon-name-part></tp:taxon-name></italic> <bold>D</bold> <italic><tp:taxon-name><tp:taxon-name-part taxon-name-part-type="genus">Eulonchus</tp:taxon-name-part> <tp:taxon-name-part taxon-name-part-type="species">sapphirinus</tp:taxon-name-part></tp:taxon-name></italic> <bold>E</bold> <italic><tp:taxon-name><tp:taxon-name-part taxon-name-part-type="genus">Eulonchus</tp:taxon-name-part> <tp:taxon-name-part taxon-name-part-type="species">marialicae</tp:taxon-name-part></tp:taxon-name></italic> <bold>F</bold> <italic><tp:taxon-name><tp:taxon-name-part taxon-name-part-type="genus">Eulonchus</tp:taxon-name-part> <tp:taxon-name-part taxon-name-part-type="species">smaragdinus</tp:taxon-name-part></tp:taxon-name></italic>.</p></caption><graphic xmlns:xlink="http://www.w3.org/1999/xlink" xlink:href="zookeys-619-103-g016.jpg" position="float" orientation="portrait" xlink:type="simple" id="oo_104388.jpg"/></fig><fig id="F17" position="float" orientation="portrait"><label>Figure 17.</label><caption><p>Gonocoxite and aedeagus, lateral view. <bold>A</bold> <italic><tp:taxon-name><tp:taxon-name-part taxon-name-part-type="genus">Eulonchus</tp:taxon-name-part> <tp:taxon-name-part taxon-name-part-type="species">halli</tp:taxon-name-part></tp:taxon-name></italic> (<abbrev xmlns:xlink="http://www.w3.org/1999/xlink" xlink:title="E.I. Schlinger Collection specimen numbers" id="ABBRID0ESLBG" xlink:type="simple">EIS</abbrev> 004397) <bold>B</bold> <italic><tp:taxon-name><tp:taxon-name-part taxon-name-part-type="genus">Eulonchus</tp:taxon-name-part> <tp:taxon-name-part taxon-name-part-type="species">marginatus</tp:taxon-name-part></tp:taxon-name></italic> (<abbrev xmlns:xlink="http://www.w3.org/1999/xlink" xlink:title="E.I. Schlinger Collection specimen numbers" id="ABBRID0ECMBG" xlink:type="simple">EIS</abbrev> 009172) <bold>C</bold> <italic><tp:taxon-name><tp:taxon-name-part taxon-name-part-type="genus">Eulonchus</tp:taxon-name-part> <tp:taxon-name-part taxon-name-part-type="species">marialiciae</tp:taxon-name-part></tp:taxon-name></italic> (<abbrev xmlns:xlink="http://www.w3.org/1999/xlink" xlink:title="E.I. Schlinger Collection specimen numbers" id="ABBRID0ESMBG" xlink:type="simple">EIS</abbrev> 017824) <bold>D</bold> <italic><tp:taxon-name><tp:taxon-name-part taxon-name-part-type="genus">Eulonchus</tp:taxon-name-part> <tp:taxon-name-part taxon-name-part-type="species">sapphirinus</tp:taxon-name-part></tp:taxon-name></italic> (<abbrev xmlns:xlink="http://www.w3.org/1999/xlink" xlink:title="E.I. Schlinger Collection specimen numbers" id="ABBRID0ECNBG" xlink:type="simple">EIS</abbrev> 017824) <bold>E</bold> <italic><tp:taxon-name><tp:taxon-name-part taxon-name-part-type="genus">Eulonchus</tp:taxon-name-part> <tp:taxon-name-part taxon-name-part-type="species">smaragdinus</tp:taxon-name-part></tp:taxon-name></italic> <bold>F</bold> <italic><tp:taxon-name><tp:taxon-name-part taxon-name-part-type="genus">Eulonchus</tp:taxon-name-part> <tp:taxon-name-part taxon-name-part-type="species">tristis</tp:taxon-name-part></tp:taxon-name></italic> (<abbrev xmlns:xlink="http://www.w3.org/1999/xlink" xlink:title="E.I. Schlinger Collection specimen numbers" id="ABBRID0E5NBG" xlink:type="simple">EIS</abbrev> 014098). Scale bar: 0.5 mm.</p></caption><graphic xmlns:xlink="http://www.w3.org/1999/xlink" xlink:href="zookeys-619-103-g017.jpg" position="float" orientation="portrait" xlink:type="simple" id="oo_104390.jpg"/></fig><fig id="F18" position="float" orientation="portrait"><label>Figure 18.</label><caption><p>Epandrium, lateral view. <bold>A</bold> <italic><tp:taxon-name><tp:taxon-name-part taxon-name-part-type="genus">Eulonchus</tp:taxon-name-part> <tp:taxon-name-part taxon-name-part-type="species">halli</tp:taxon-name-part></tp:taxon-name></italic> (<abbrev xmlns:xlink="http://www.w3.org/1999/xlink" xlink:title="E.I. Schlinger Collection specimen numbers" id="ABBRID0E2OBG" xlink:type="simple">EIS</abbrev> 004397) <bold>B</bold> <italic><tp:taxon-name><tp:taxon-name-part taxon-name-part-type="genus">Eulonchus</tp:taxon-name-part> <tp:taxon-name-part taxon-name-part-type="species">marginatus</tp:taxon-name-part></tp:taxon-name></italic> (<abbrev xmlns:xlink="http://www.w3.org/1999/xlink" xlink:title="E.I. Schlinger Collection specimen numbers" id="ABBRID0ELPBG" xlink:type="simple">EIS</abbrev> 009172) <bold>C</bold> <italic><tp:taxon-name><tp:taxon-name-part taxon-name-part-type="genus">Eulonchus</tp:taxon-name-part> <tp:taxon-name-part taxon-name-part-type="species">marialiciae</tp:taxon-name-part></tp:taxon-name></italic> (<abbrev xmlns:xlink="http://www.w3.org/1999/xlink" xlink:title="E.I. Schlinger Collection specimen numbers" id="ABBRID0E2PBG" xlink:type="simple">EIS</abbrev> 017824) <bold>D</bold> <italic><tp:taxon-name><tp:taxon-name-part taxon-name-part-type="genus">Eulonchus</tp:taxon-name-part> <tp:taxon-name-part taxon-name-part-type="species">sapphirinus</tp:taxon-name-part></tp:taxon-name></italic> (<abbrev xmlns:xlink="http://www.w3.org/1999/xlink" xlink:title="E.I. Schlinger Collection specimen numbers" id="ABBRID0ELQBG" xlink:type="simple">EIS</abbrev> 017824) <bold>E</bold> <italic><tp:taxon-name><tp:taxon-name-part taxon-name-part-type="genus">Eulonchus</tp:taxon-name-part> <tp:taxon-name-part taxon-name-part-type="species">smaragdinus</tp:taxon-name-part></tp:taxon-name></italic> <bold>F</bold> <italic><tp:taxon-name><tp:taxon-name-part taxon-name-part-type="genus">Eulonchus</tp:taxon-name-part> <tp:taxon-name-part taxon-name-part-type="species">tristis</tp:taxon-name-part></tp:taxon-name></italic> (<abbrev xmlns:xlink="http://www.w3.org/1999/xlink" xlink:title="E.I. Schlinger Collection specimen numbers" id="ABBRID0EHRBG" xlink:type="simple">EIS</abbrev> 014098). Scale bar: 0.5 mm.</p></caption><graphic xmlns:xlink="http://www.w3.org/1999/xlink" xlink:href="zookeys-619-103-g018.jpg" position="float" orientation="portrait" xlink:type="simple" id="oo_104391.jpg"/></fig><fig id="F19" position="float" orientation="portrait"><label>Figure 19.</label><caption><p>Gonocoxite, ventral view. <bold>A</bold> <italic><tp:taxon-name><tp:taxon-name-part taxon-name-part-type="genus">Eulonchus</tp:taxon-name-part> <tp:taxon-name-part taxon-name-part-type="species">halli</tp:taxon-name-part></tp:taxon-name></italic> (<abbrev xmlns:xlink="http://www.w3.org/1999/xlink" xlink:title="E.I. Schlinger Collection specimen numbers" id="ABBRID0EESBG" xlink:type="simple">EIS</abbrev> 004397) <bold>B</bold> <italic><tp:taxon-name><tp:taxon-name-part taxon-name-part-type="genus">Eulonchus</tp:taxon-name-part> <tp:taxon-name-part taxon-name-part-type="species">marginatus</tp:taxon-name-part></tp:taxon-name></italic> (<abbrev xmlns:xlink="http://www.w3.org/1999/xlink" xlink:title="E.I. Schlinger Collection specimen numbers" id="ABBRID0EUSBG" xlink:type="simple">EIS</abbrev> 009172) <bold>C</bold> <italic><tp:taxon-name><tp:taxon-name-part taxon-name-part-type="genus">Eulonchus</tp:taxon-name-part> <tp:taxon-name-part taxon-name-part-type="species">marialiciae</tp:taxon-name-part></tp:taxon-name></italic> (<abbrev xmlns:xlink="http://www.w3.org/1999/xlink" xlink:title="E.I. Schlinger Collection specimen numbers" id="ABBRID0EETBG" xlink:type="simple">EIS</abbrev> 017824) <bold>D</bold> <italic><tp:taxon-name><tp:taxon-name-part taxon-name-part-type="genus">Eulonchus</tp:taxon-name-part> <tp:taxon-name-part taxon-name-part-type="species">sapphirinus</tp:taxon-name-part></tp:taxon-name></italic> (<abbrev xmlns:xlink="http://www.w3.org/1999/xlink" xlink:title="E.I. Schlinger Collection specimen numbers" id="ABBRID0EUTBG" xlink:type="simple">EIS</abbrev> 017824) <bold>E</bold> <italic><tp:taxon-name><tp:taxon-name-part taxon-name-part-type="genus">Eulonchus</tp:taxon-name-part> <tp:taxon-name-part taxon-name-part-type="species">smaragdinus</tp:taxon-name-part></tp:taxon-name></italic> <bold>F</bold> <italic><tp:taxon-name><tp:taxon-name-part taxon-name-part-type="genus">Eulonchus</tp:taxon-name-part> <tp:taxon-name-part taxon-name-part-type="species">tristis</tp:taxon-name-part></tp:taxon-name></italic> (<abbrev xmlns:xlink="http://www.w3.org/1999/xlink" xlink:title="E.I. Schlinger Collection specimen numbers" id="ABBRID0EQUBG" xlink:type="simple">EIS</abbrev> 014098). Scale bar: 0.5 mm.</p></caption><graphic xmlns:xlink="http://www.w3.org/1999/xlink" xlink:href="zookeys-619-103-g019.jpg" position="float" orientation="portrait" xlink:type="simple" id="oo_104392.jpg"/></fig><supplementary-material xmlns:xlink="http://www.w3.org/1999/xlink" id="S1" position="float" orientation="portrait" xlink:type="simple"><label>Supplementary material 1</label><caption><p>Table 3</p></caption><p>Data type: material examined</p><p>Explanation note: Non-type material examined (<abbrev xlink:title="E.I. Schlinger Collection specimen numbers" id="ABBRID0EM4EK" xlink:type="simple">EIS</abbrev> # = Evert I. Schlinger collection database specimen accession number). See Materials and methods section for notes on depositories.</p><media xlink:href="zookeys-619-103-s001.docx" mimetype="application" mime-subtype="vnd.openxmlformats-officedocument.wordprocessingml.document" position="float" orientation="portrait" xlink:type="simple" id="oo_104403.docx"/><permissions><license xlink:type="simple"><license-p>This dataset is made available under the Open Database License (<ext-link xlink:type="simple" ext-link-type="uri" xlink:href="http://opendatacommons.org/licenses/odbl/1.0/">http://opendatacommons.org/licenses/odbl/1.0/</ext-link>). The Open Database License (ODbL) is a license agreement intended to allow users to freely share, modify, and use this Dataset while maintaining this same freedom for others, provided that the original source and author(s) are credited.</license-p></license></permissions><attrib specific-use="authors">Christopher J. Borkent, Jessica P. Gillung, Shaun L. Winterton</attrib></supplementary-material><fig id="F20" position="float" orientation="portrait"><label>Figure 20.</label><caption><p>Distribution of <italic><tp:taxon-name><tp:taxon-name-part taxon-name-part-type="genus">Eulonchus</tp:taxon-name-part></tp:taxon-name></italic> species. Grey circles: <italic><tp:taxon-name><tp:taxon-name-part taxon-name-part-type="genus">Eulonchus</tp:taxon-name-part> <tp:taxon-name-part taxon-name-part-type="species">halli</tp:taxon-name-part></tp:taxon-name></italic>; orange circles: <italic><tp:taxon-name><tp:taxon-name-part taxon-name-part-type="genus">Eulonchus</tp:taxon-name-part> <tp:taxon-name-part taxon-name-part-type="species">marginatus</tp:taxon-name-part></tp:taxon-name></italic>; yellow circles: <italic><tp:taxon-name><tp:taxon-name-part taxon-name-part-type="genus">Eulonchus</tp:taxon-name-part> <tp:taxon-name-part taxon-name-part-type="species">marialiciae</tp:taxon-name-part></tp:taxon-name></italic>; black circles: <italic><tp:taxon-name><tp:taxon-name-part taxon-name-part-type="genus">Eulonchus</tp:taxon-name-part> <tp:taxon-name-part taxon-name-part-type="species">sapphirinus</tp:taxon-name-part></tp:taxon-name></italic>; blue circles: <italic><tp:taxon-name><tp:taxon-name-part taxon-name-part-type="genus">Eulonchus</tp:taxon-name-part> <tp:taxon-name-part taxon-name-part-type="species">smaragdinus</tp:taxon-name-part></tp:taxon-name></italic>; red circles: <italic><tp:taxon-name><tp:taxon-name-part taxon-name-part-type="genus">Eulonchus</tp:taxon-name-part> <tp:taxon-name-part taxon-name-part-type="species">tristis</tp:taxon-name-part></tp:taxon-name></italic>.</p></caption><graphic xmlns:xlink="http://www.w3.org/1999/xlink" xlink:href="zookeys-619-103-g020.jpg" position="float" orientation="portrait" xlink:type="simple" id="oo_104394.jpg"/></fig><table-wrap id="T2" position="float" orientation="portrait"><label>Table 2.</label><caption><p>Specimen label and literature records of plants visited by <italic><tp:taxon-name><tp:taxon-name-part taxon-name-part-type="genus">Eulonchus</tp:taxon-name-part></tp:taxon-name></italic> species. The genus has also been recorded visiting flowers of <tp:taxon-name><tp:taxon-name-part taxon-name-part-type="family">Brassicaceae</tp:taxon-name-part></tp:taxon-name> (<italic><tp:taxon-name><tp:taxon-name-part taxon-name-part-type="genus">Cakile</tp:taxon-name-part></tp:taxon-name></italic>), <tp:taxon-name><tp:taxon-name-part taxon-name-part-type="family">Fabaceae</tp:taxon-name-part></tp:taxon-name> (<italic><tp:taxon-name><tp:taxon-name-part taxon-name-part-type="genus">Lotus</tp:taxon-name-part> <tp:taxon-name-part taxon-name-part-type="species">nevadensis</tp:taxon-name-part></tp:taxon-name></italic>), <tp:taxon-name><tp:taxon-name-part taxon-name-part-type="family">Hydrophyllaceae</tp:taxon-name-part></tp:taxon-name> (<italic><tp:taxon-name><tp:taxon-name-part taxon-name-part-type="genus">Nama</tp:taxon-name-part> <tp:taxon-name-part taxon-name-part-type="species">parryi</tp:taxon-name-part></tp:taxon-name></italic>), <tp:taxon-name><tp:taxon-name-part taxon-name-part-type="family">Ranunculaceae</tp:taxon-name-part></tp:taxon-name> (<italic><tp:taxon-name><tp:taxon-name-part taxon-name-part-type="genus">Delphinium</tp:taxon-name-part></tp:taxon-name></italic>, <italic><tp:taxon-name><tp:taxon-name-part taxon-name-part-type="genus">Ranunculus</tp:taxon-name-part></tp:taxon-name></italic>), and <tp:taxon-name><tp:taxon-name-part taxon-name-part-type="family">Saxifragaceae</tp:taxon-name-part></tp:taxon-name> (<italic><tp:taxon-name><tp:taxon-name-part taxon-name-part-type="genus">Lithophragma</tp:taxon-name-part></tp:taxon-name></italic>).</p></caption><table id="TID0ER2AI" rules="all"><tbody><tr><th rowspan="2" colspan="1">Plant family</th><th rowspan="2" colspan="1">Plant visited</th><th rowspan="1" colspan="6">
              <italic><tp:taxon-name><tp:taxon-name-part taxon-name-part-type="genus">Eulonchus</tp:taxon-name-part> <tp:taxon-name-part taxon-name-part-type="species">s</tp:taxon-name-part></tp:taxon-name></italic>pecies visiting</th></tr><tr><th rowspan="1" colspan="1">
              <italic><tp:taxon-name><tp:taxon-name-part taxon-name-part-type="genus">Eulonchus</tp:taxon-name-part> <tp:taxon-name-part taxon-name-part-type="species">halli</tp:taxon-name-part></tp:taxon-name></italic>
            </th><th rowspan="1" colspan="1">
              <italic><tp:taxon-name><tp:taxon-name-part taxon-name-part-type="genus">Eulonchus</tp:taxon-name-part> <tp:taxon-name-part taxon-name-part-type="species">marginatus</tp:taxon-name-part></tp:taxon-name></italic>
            </th><th rowspan="1" colspan="1">
              <italic><tp:taxon-name><tp:taxon-name-part taxon-name-part-type="genus">Eulonchus</tp:taxon-name-part> <tp:taxon-name-part taxon-name-part-type="species">marialiciae</tp:taxon-name-part></tp:taxon-name></italic>
            </th><th rowspan="1" colspan="1">
              <italic><tp:taxon-name><tp:taxon-name-part taxon-name-part-type="genus">Eulonchus</tp:taxon-name-part> <tp:taxon-name-part taxon-name-part-type="species">sapphirinus</tp:taxon-name-part></tp:taxon-name></italic>
            </th><th rowspan="1" colspan="1">
              <italic><tp:taxon-name><tp:taxon-name-part taxon-name-part-type="genus">Eulonchus</tp:taxon-name-part> <tp:taxon-name-part taxon-name-part-type="species">smaragdinus</tp:taxon-name-part></tp:taxon-name></italic>
            </th><th rowspan="1" colspan="1">
              <italic><tp:taxon-name><tp:taxon-name-part taxon-name-part-type="genus">Eulonchus</tp:taxon-name-part> <tp:taxon-name-part taxon-name-part-type="species">tristis</tp:taxon-name-part></tp:taxon-name></italic>
            </th></tr><tr><td rowspan="4" colspan="1">
                    <tp:taxon-name><tp:taxon-name-part taxon-name-part-type="family">Asteraceae</tp:taxon-name-part></tp:taxon-name>
                  </td><td rowspan="1" colspan="1">
              <italic><tp:taxon-name><tp:taxon-name-part taxon-name-part-type="genus">Cirsium</tp:taxon-name-part></tp:taxon-name></italic>
            </td><td rowspan="1" colspan="1"/><td rowspan="1" colspan="1">X</td><td rowspan="1" colspan="1"/><td rowspan="1" colspan="1"/><td rowspan="1" colspan="1">X</td><td rowspan="1" colspan="1">X</td></tr><tr><td rowspan="1" colspan="1">
              <italic><tp:taxon-name><tp:taxon-name-part taxon-name-part-type="genus">Cirsium</tp:taxon-name-part> <tp:taxon-name-part taxon-name-part-type="species">cymosum</tp:taxon-name-part></tp:taxon-name></italic>
            </td><td rowspan="1" colspan="1"/><td rowspan="1" colspan="1"/><td rowspan="1" colspan="1"/><td rowspan="1" colspan="1"/><td rowspan="1" colspan="1"/><td rowspan="1" colspan="1">X</td></tr><tr><td rowspan="1" colspan="1">
              <italic><tp:taxon-name><tp:taxon-name-part taxon-name-part-type="genus">Erigeron</tp:taxon-name-part></tp:taxon-name></italic>
            </td><td rowspan="1" colspan="1"/><td rowspan="1" colspan="1"/><td rowspan="1" colspan="1"/><td rowspan="1" colspan="1">X</td><td rowspan="1" colspan="1"/><td rowspan="1" colspan="1"/></tr><tr><td rowspan="1" colspan="1">
              <italic><tp:taxon-name><tp:taxon-name-part taxon-name-part-type="genus">Wyethia</tp:taxon-name-part></tp:taxon-name></italic>
            </td><td rowspan="1" colspan="1"/><td rowspan="1" colspan="1"/><td rowspan="1" colspan="1"/><td rowspan="1" colspan="1"/><td rowspan="1" colspan="1"/><td rowspan="1" colspan="1">X</td></tr><tr><td rowspan="8" colspan="1">
                    <tp:taxon-name><tp:taxon-name-part taxon-name-part-type="family">Boraginaceae</tp:taxon-name-part></tp:taxon-name>
                  </td><td rowspan="1" colspan="1">
              <italic><tp:taxon-name><tp:taxon-name-part taxon-name-part-type="genus">Cryptantha</tp:taxon-name-part> <tp:taxon-name-part taxon-name-part-type="species">intermedia</tp:taxon-name-part></tp:taxon-name></italic>
            </td><td rowspan="1" colspan="1">X</td><td rowspan="1" colspan="1"/><td rowspan="1" colspan="1"/><td rowspan="1" colspan="1"/><td rowspan="1" colspan="1"/><td rowspan="1" colspan="1"/></tr><tr><td rowspan="1" colspan="1">
              <italic><tp:taxon-name><tp:taxon-name-part taxon-name-part-type="genus">Eriodictyon</tp:taxon-name-part> <tp:taxon-name-part taxon-name-part-type="species">californicum</tp:taxon-name-part></tp:taxon-name></italic>
            </td><td rowspan="1" colspan="1"/><td rowspan="1" colspan="1">X</td><td rowspan="1" colspan="1"/><td rowspan="1" colspan="1"/><td rowspan="1" colspan="1">X</td><td rowspan="1" colspan="1">X</td></tr><tr><td rowspan="1" colspan="1">
              <italic><tp:taxon-name><tp:taxon-name-part taxon-name-part-type="genus">Hackelia</tp:taxon-name-part> <tp:taxon-name-part taxon-name-part-type="species">bella</tp:taxon-name-part></tp:taxon-name></italic>
            </td><td rowspan="1" colspan="1"/><td rowspan="1" colspan="1"/><td rowspan="1" colspan="1"/><td rowspan="1" colspan="1"/><td rowspan="1" colspan="1"/><td rowspan="1" colspan="1">X</td></tr><tr><td rowspan="1" colspan="1">
              <italic><tp:taxon-name><tp:taxon-name-part taxon-name-part-type="genus">Hackelia</tp:taxon-name-part> <tp:taxon-name-part taxon-name-part-type="species">floribunda</tp:taxon-name-part></tp:taxon-name></italic>
            </td><td rowspan="1" colspan="1"/><td rowspan="1" colspan="1"/><td rowspan="1" colspan="1"/><td rowspan="1" colspan="1">X</td><td rowspan="1" colspan="1"/><td rowspan="1" colspan="1"/></tr><tr><td rowspan="1" colspan="1">
              <italic><tp:taxon-name><tp:taxon-name-part taxon-name-part-type="genus">Myosotis</tp:taxon-name-part></tp:taxon-name></italic>
            </td><td rowspan="1" colspan="1"/><td rowspan="1" colspan="1"/><td rowspan="1" colspan="1"/><td rowspan="1" colspan="1">X</td><td rowspan="1" colspan="1"/><td rowspan="1" colspan="1"/></tr><tr><td rowspan="1" colspan="1">
              <italic><tp:taxon-name><tp:taxon-name-part taxon-name-part-type="genus">Myosotis</tp:taxon-name-part> <tp:taxon-name-part taxon-name-part-type="species">sylvatica</tp:taxon-name-part></tp:taxon-name></italic>
            </td><td rowspan="1" colspan="1"/><td rowspan="1" colspan="1"/><td rowspan="1" colspan="1"/><td rowspan="1" colspan="1">X</td><td rowspan="1" colspan="1"/><td rowspan="1" colspan="1"/></tr><tr><td rowspan="1" colspan="1">
              <italic><tp:taxon-name><tp:taxon-name-part taxon-name-part-type="genus">Phacelia</tp:taxon-name-part></tp:taxon-name></italic>
            </td><td rowspan="1" colspan="1"/><td rowspan="1" colspan="1"/><td rowspan="1" colspan="1"/><td rowspan="1" colspan="1">X</td><td rowspan="1" colspan="1"/><td rowspan="1" colspan="1"/></tr><tr><td rowspan="1" colspan="1">
              <italic><tp:taxon-name><tp:taxon-name-part taxon-name-part-type="genus">Phacelia</tp:taxon-name-part> <tp:taxon-name-part taxon-name-part-type="species">heterophylla</tp:taxon-name-part></tp:taxon-name></italic>
            </td><td rowspan="1" colspan="1"/><td rowspan="1" colspan="1"/><td rowspan="1" colspan="1"/><td rowspan="1" colspan="1"/><td rowspan="1" colspan="1">X</td><td rowspan="1" colspan="1"/></tr><tr><td rowspan="1" colspan="1">
                    <tp:taxon-name><tp:taxon-name-part taxon-name-part-type="family">Caprifoliaceae</tp:taxon-name-part></tp:taxon-name>
                  </td><td rowspan="1" colspan="1">
              <italic><tp:taxon-name><tp:taxon-name-part taxon-name-part-type="genus">Linnaea</tp:taxon-name-part> <tp:taxon-name-part taxon-name-part-type="species">borealis</tp:taxon-name-part></tp:taxon-name></italic>
            </td><td rowspan="1" colspan="1"/><td rowspan="1" colspan="1"/><td rowspan="1" colspan="1"/><td rowspan="1" colspan="1">X</td><td rowspan="1" colspan="1"/><td rowspan="1" colspan="1"/></tr><tr><td rowspan="1" colspan="1">
                    <tp:taxon-name><tp:taxon-name-part taxon-name-part-type="family">Caryophyllaceae</tp:taxon-name-part></tp:taxon-name>
                  </td><td rowspan="1" colspan="1">
              <italic><tp:taxon-name><tp:taxon-name-part taxon-name-part-type="genus">Stellaria</tp:taxon-name-part> <tp:taxon-name-part taxon-name-part-type="species">crispa</tp:taxon-name-part></tp:taxon-name></italic>
            </td><td rowspan="1" colspan="1"/><td rowspan="1" colspan="1"/><td rowspan="1" colspan="1"/><td rowspan="1" colspan="1">X</td><td rowspan="1" colspan="1"/><td rowspan="1" colspan="1">X</td></tr><tr><td rowspan="1" colspan="1">
                    <tp:taxon-name><tp:taxon-name-part taxon-name-part-type="family">Convolvulaceae</tp:taxon-name-part></tp:taxon-name>
                  </td><td rowspan="1" colspan="1">
              <italic><tp:taxon-name><tp:taxon-name-part taxon-name-part-type="genus">Convolvulus</tp:taxon-name-part></tp:taxon-name></italic>
            </td><td rowspan="1" colspan="1"/><td rowspan="1" colspan="1"/><td rowspan="1" colspan="1"/><td rowspan="1" colspan="1">X</td><td rowspan="1" colspan="1">X</td><td rowspan="1" colspan="1"/></tr><tr><td rowspan="1" colspan="1">
                    <tp:taxon-name><tp:taxon-name-part taxon-name-part-type="family">Crassulaceae</tp:taxon-name-part></tp:taxon-name>
                  </td><td rowspan="1" colspan="1">
              <italic><tp:taxon-name><tp:taxon-name-part taxon-name-part-type="genus">Dudleya</tp:taxon-name-part> <tp:taxon-name-part taxon-name-part-type="species">cultrata</tp:taxon-name-part></tp:taxon-name></italic>
            </td><td rowspan="1" colspan="1"/><td rowspan="1" colspan="1"/><td rowspan="1" colspan="1"/><td rowspan="1" colspan="1"/><td rowspan="1" colspan="1">X</td><td rowspan="1" colspan="1"/></tr><tr><td rowspan="5" colspan="1">
                    <tp:taxon-name><tp:taxon-name-part taxon-name-part-type="family">Ericaceae</tp:taxon-name-part></tp:taxon-name>
                  </td><td rowspan="1" colspan="1">
              <italic><tp:taxon-name><tp:taxon-name-part taxon-name-part-type="genus">Azalea</tp:taxon-name-part> <tp:taxon-name-part taxon-name-part-type="species">occidentalis</tp:taxon-name-part></tp:taxon-name></italic>
            </td><td rowspan="1" colspan="1"/><td rowspan="1" colspan="1"/><td rowspan="1" colspan="1"/><td rowspan="1" colspan="1"/><td rowspan="1" colspan="1"/><td rowspan="1" colspan="1">X</td></tr><tr><td rowspan="1" colspan="1">
              <italic><tp:taxon-name><tp:taxon-name-part taxon-name-part-type="genus">Rhododendron</tp:taxon-name-part></tp:taxon-name></italic>
            </td><td rowspan="1" colspan="1"/><td rowspan="1" colspan="1"/><td rowspan="1" colspan="1"/><td rowspan="1" colspan="1"/><td rowspan="1" colspan="1"/><td rowspan="1" colspan="1">X</td></tr><tr><td rowspan="1" colspan="1">
              <italic><tp:taxon-name><tp:taxon-name-part taxon-name-part-type="genus">Rhododendron</tp:taxon-name-part> <tp:taxon-name-part taxon-name-part-type="species">occidentale</tp:taxon-name-part></tp:taxon-name></italic>
            </td><td rowspan="1" colspan="1"/><td rowspan="1" colspan="1"/><td rowspan="1" colspan="1"/><td rowspan="1" colspan="1">X</td><td rowspan="1" colspan="1"/><td rowspan="1" colspan="1"/></tr><tr><td rowspan="1" colspan="1">
              <italic><tp:taxon-name><tp:taxon-name-part taxon-name-part-type="genus">Vaccinium</tp:taxon-name-part></tp:taxon-name></italic>
            </td><td rowspan="1" colspan="1"/><td rowspan="1" colspan="1"/><td rowspan="1" colspan="1"/><td rowspan="1" colspan="1"/><td rowspan="1" colspan="1"/><td rowspan="1" colspan="1">X</td></tr><tr><td rowspan="1" colspan="1">
              <italic><tp:taxon-name><tp:taxon-name-part taxon-name-part-type="genus">Vaccinium</tp:taxon-name-part> <tp:taxon-name-part taxon-name-part-type="species">ovatum</tp:taxon-name-part></tp:taxon-name></italic>
            </td><td rowspan="1" colspan="1"/><td rowspan="1" colspan="1"/><td rowspan="1" colspan="1"/><td rowspan="1" colspan="1">X</td><td rowspan="1" colspan="1"/><td rowspan="1" colspan="1">X</td></tr><tr><td rowspan="1" colspan="1">
                    <tp:taxon-name><tp:taxon-name-part taxon-name-part-type="family">Gentianaceae</tp:taxon-name-part></tp:taxon-name>
                  </td><td rowspan="1" colspan="1">
              <italic><tp:taxon-name><tp:taxon-name-part taxon-name-part-type="genus">Frasera</tp:taxon-name-part> <tp:taxon-name-part taxon-name-part-type="species">tubulosa</tp:taxon-name-part></tp:taxon-name></italic>
            </td><td rowspan="1" colspan="1"/><td rowspan="1" colspan="1"/><td rowspan="1" colspan="1"/><td rowspan="1" colspan="1"/><td rowspan="1" colspan="1"/><td rowspan="1" colspan="1">X</td></tr><tr><td rowspan="1" colspan="1">
                    <tp:taxon-name><tp:taxon-name-part taxon-name-part-type="family">Geraniaceae</tp:taxon-name-part></tp:taxon-name>
                  </td><td rowspan="1" colspan="1">
              <italic><tp:taxon-name><tp:taxon-name-part taxon-name-part-type="genus">Geranium</tp:taxon-name-part> <tp:taxon-name-part taxon-name-part-type="species">robertianum</tp:taxon-name-part></tp:taxon-name></italic>
            </td><td rowspan="1" colspan="1"/><td rowspan="1" colspan="1"/><td rowspan="1" colspan="1"/><td rowspan="1" colspan="1">X</td><td rowspan="1" colspan="1"/><td rowspan="1" colspan="1"/></tr><tr><td rowspan="2" colspan="1">
                    <tp:taxon-name><tp:taxon-name-part taxon-name-part-type="family">Grossulariaceae</tp:taxon-name-part></tp:taxon-name>
                  </td><td rowspan="1" colspan="1">
              <italic><tp:taxon-name><tp:taxon-name-part taxon-name-part-type="genus">Ribes</tp:taxon-name-part> <tp:taxon-name-part taxon-name-part-type="species">cereum</tp:taxon-name-part></tp:taxon-name></italic>
            </td><td rowspan="1" colspan="1"/><td rowspan="1" colspan="1"/><td rowspan="1" colspan="1"/><td rowspan="1" colspan="1"/><td rowspan="1" colspan="1"/><td rowspan="1" colspan="1">X</td></tr><tr><td rowspan="1" colspan="1">
              <italic><tp:taxon-name><tp:taxon-name-part taxon-name-part-type="genus">Ribes</tp:taxon-name-part> <tp:taxon-name-part taxon-name-part-type="species">roezlii</tp:taxon-name-part></tp:taxon-name></italic>
            </td><td rowspan="1" colspan="1"/><td rowspan="1" colspan="1"/><td rowspan="1" colspan="1"/><td rowspan="1" colspan="1"/><td rowspan="1" colspan="1"/><td rowspan="1" colspan="1">X</td></tr><tr><td rowspan="2" colspan="1">
                    <tp:taxon-name><tp:taxon-name-part taxon-name-part-type="family">Iridaceae</tp:taxon-name-part></tp:taxon-name>
                  </td><td rowspan="1" colspan="1">
              <italic><tp:taxon-name><tp:taxon-name-part taxon-name-part-type="genus">Iris</tp:taxon-name-part> <tp:taxon-name-part taxon-name-part-type="species">douglasiana</tp:taxon-name-part></tp:taxon-name></italic>
            </td><td rowspan="1" colspan="1"/><td rowspan="1" colspan="1">X</td><td rowspan="1" colspan="1"/><td rowspan="1" colspan="1">X</td><td rowspan="1" colspan="1"/><td rowspan="1" colspan="1">X</td></tr><tr><td rowspan="1" colspan="1">
              <italic><tp:taxon-name><tp:taxon-name-part taxon-name-part-type="genus">Iris</tp:taxon-name-part> <tp:taxon-name-part taxon-name-part-type="species">hartwegii</tp:taxon-name-part></tp:taxon-name></italic>
            </td><td rowspan="1" colspan="1"/><td rowspan="1" colspan="1"/><td rowspan="1" colspan="1"/><td rowspan="1" colspan="1">X</td><td rowspan="1" colspan="1"/><td rowspan="1" colspan="1">X</td></tr><tr><td rowspan="2" colspan="1">
                    <tp:taxon-name><tp:taxon-name-part taxon-name-part-type="family">Iridaceae</tp:taxon-name-part></tp:taxon-name>
                  </td><td rowspan="1" colspan="1">
              <italic><tp:taxon-name><tp:taxon-name-part taxon-name-part-type="genus">Iris</tp:taxon-name-part> <tp:taxon-name-part taxon-name-part-type="species">macrosiphon</tp:taxon-name-part></tp:taxon-name></italic>
            </td><td rowspan="1" colspan="1"/><td rowspan="1" colspan="1"/><td rowspan="1" colspan="1"/><td rowspan="1" colspan="1"/><td rowspan="1" colspan="1"/><td rowspan="1" colspan="1">X</td></tr><tr><td rowspan="1" colspan="1">
              <italic><tp:taxon-name><tp:taxon-name-part taxon-name-part-type="genus">Iris</tp:taxon-name-part> <tp:taxon-name-part taxon-name-part-type="species">purdyi</tp:taxon-name-part></tp:taxon-name></italic>
            </td><td rowspan="1" colspan="1"/><td rowspan="1" colspan="1"/><td rowspan="1" colspan="1"/><td rowspan="1" colspan="1"/><td rowspan="1" colspan="1">X</td><td rowspan="1" colspan="1">X</td></tr><tr><td rowspan="6" colspan="1">
                    <tp:taxon-name><tp:taxon-name-part taxon-name-part-type="family">Lamiaceae</tp:taxon-name-part></tp:taxon-name>
                  </td><td rowspan="1" colspan="1">
              <italic><tp:taxon-name><tp:taxon-name-part taxon-name-part-type="genus">Lepechinia</tp:taxon-name-part> <tp:taxon-name-part taxon-name-part-type="species">calycina</tp:taxon-name-part></tp:taxon-name></italic>
            </td><td rowspan="1" colspan="1"/><td rowspan="1" colspan="1">X</td><td rowspan="1" colspan="1"/><td rowspan="1" colspan="1"/><td rowspan="1" colspan="1"/><td rowspan="1" colspan="1"/></tr><tr><td rowspan="1" colspan="1">
              <italic><tp:taxon-name><tp:taxon-name-part taxon-name-part-type="genus">Monardella</tp:taxon-name-part></tp:taxon-name></italic>
            </td><td rowspan="1" colspan="1"/><td rowspan="1" colspan="1"/><td rowspan="1" colspan="1"/><td rowspan="1" colspan="1">X</td><td rowspan="1" colspan="1"/><td rowspan="1" colspan="1"/></tr><tr><td rowspan="1" colspan="1">
              <italic><tp:taxon-name><tp:taxon-name-part taxon-name-part-type="genus">Monardella</tp:taxon-name-part> <tp:taxon-name-part taxon-name-part-type="species">lanceolata</tp:taxon-name-part></tp:taxon-name></italic>
            </td><td rowspan="1" colspan="1"/><td rowspan="1" colspan="1"/><td rowspan="1" colspan="1"/><td rowspan="1" colspan="1"/><td rowspan="1" colspan="1"/><td rowspan="1" colspan="1">X</td></tr><tr><td rowspan="1" colspan="1">
              <italic><tp:taxon-name><tp:taxon-name-part taxon-name-part-type="genus">Monardella</tp:taxon-name-part> <tp:taxon-name-part taxon-name-part-type="species">odoratissima</tp:taxon-name-part></tp:taxon-name></italic>
            </td><td rowspan="1" colspan="1"/><td rowspan="1" colspan="1"/><td rowspan="1" colspan="1"/><td rowspan="1" colspan="1"/><td rowspan="1" colspan="1"/><td rowspan="1" colspan="1">X</td></tr><tr><td rowspan="1" colspan="1">
              <italic><tp:taxon-name><tp:taxon-name-part taxon-name-part-type="genus">Salvia</tp:taxon-name-part> <tp:taxon-name-part taxon-name-part-type="species">carduacea</tp:taxon-name-part></tp:taxon-name></italic>
            </td><td rowspan="1" colspan="1"/><td rowspan="1" colspan="1"/><td rowspan="1" colspan="1"/><td rowspan="1" colspan="1">X</td><td rowspan="1" colspan="1"/><td rowspan="1" colspan="1"/></tr><tr><td rowspan="1" colspan="1">
              <italic><tp:taxon-name><tp:taxon-name-part taxon-name-part-type="genus">Salvia</tp:taxon-name-part> <tp:taxon-name-part taxon-name-part-type="species">clevelandi</tp:taxon-name-part></tp:taxon-name></italic>
            </td><td rowspan="1" colspan="1"/><td rowspan="1" colspan="1"/><td rowspan="1" colspan="1"/><td rowspan="1" colspan="1"/><td rowspan="1" colspan="1"/><td rowspan="1" colspan="1">X</td></tr><tr><td rowspan="1" colspan="1">
                    <tp:taxon-name><tp:taxon-name-part taxon-name-part-type="family">Liliaceae</tp:taxon-name-part></tp:taxon-name>
                  </td><td rowspan="1" colspan="1">
              <italic><tp:taxon-name><tp:taxon-name-part taxon-name-part-type="genus">Clintonia</tp:taxon-name-part> <tp:taxon-name-part taxon-name-part-type="species">uniflora</tp:taxon-name-part></tp:taxon-name></italic>
            </td><td rowspan="1" colspan="1"/><td rowspan="1" colspan="1"/><td rowspan="1" colspan="1"/><td rowspan="1" colspan="1">X</td><td rowspan="1" colspan="1"/><td rowspan="1" colspan="1">X</td></tr><tr><td rowspan="1" colspan="1">
                    <tp:taxon-name><tp:taxon-name-part taxon-name-part-type="family">Melanthiaceae</tp:taxon-name-part></tp:taxon-name>
                  </td><td rowspan="1" colspan="1">
              <italic><tp:taxon-name><tp:taxon-name-part taxon-name-part-type="genus">Veratrum</tp:taxon-name-part></tp:taxon-name></italic>
            </td><td rowspan="1" colspan="1"/><td rowspan="1" colspan="1"/><td rowspan="1" colspan="1"/><td rowspan="1" colspan="1">X</td><td rowspan="1" colspan="1"/><td rowspan="1" colspan="1"/></tr><tr><td rowspan="3" colspan="1">
                    <tp:taxon-name><tp:taxon-name-part taxon-name-part-type="family">Montiaceae</tp:taxon-name-part></tp:taxon-name>
                  </td><td rowspan="1" colspan="1">
              <italic><tp:taxon-name><tp:taxon-name-part taxon-name-part-type="genus">Calyptridium</tp:taxon-name-part> <tp:taxon-name-part taxon-name-part-type="species">umbellatum</tp:taxon-name-part></tp:taxon-name></italic>
            </td><td rowspan="1" colspan="1"/><td rowspan="1" colspan="1"/><td rowspan="1" colspan="1"/><td rowspan="1" colspan="1">X</td><td rowspan="1" colspan="1"/><td rowspan="1" colspan="1"/></tr><tr><td rowspan="1" colspan="1">
              <italic><tp:taxon-name><tp:taxon-name-part taxon-name-part-type="genus">Lewisia</tp:taxon-name-part> <tp:taxon-name-part taxon-name-part-type="species">cotyledon</tp:taxon-name-part></tp:taxon-name></italic>
            </td><td rowspan="1" colspan="1"/><td rowspan="1" colspan="1"/><td rowspan="1" colspan="1"/><td rowspan="1" colspan="1">X</td><td rowspan="1" colspan="1"/><td rowspan="1" colspan="1"/></tr><tr><td rowspan="1" colspan="1">
              <italic><tp:taxon-name><tp:taxon-name-part taxon-name-part-type="genus">Montia</tp:taxon-name-part></tp:taxon-name></italic>
            </td><td rowspan="1" colspan="1"/><td rowspan="1" colspan="1"/><td rowspan="1" colspan="1"/><td rowspan="1" colspan="1"/><td rowspan="1" colspan="1"/><td rowspan="1" colspan="1"/></tr><tr><td rowspan="3" colspan="1">
                    <tp:taxon-name><tp:taxon-name-part taxon-name-part-type="family">Onagraceae</tp:taxon-name-part></tp:taxon-name>
                  </td><td rowspan="1" colspan="1">
              <italic><tp:taxon-name><tp:taxon-name-part taxon-name-part-type="genus">Clarkia</tp:taxon-name-part></tp:taxon-name></italic>
            </td><td rowspan="1" colspan="1"/><td rowspan="1" colspan="1"/><td rowspan="1" colspan="1"/><td rowspan="1" colspan="1"/><td rowspan="1" colspan="1"/><td rowspan="1" colspan="1">X</td></tr><tr><td rowspan="1" colspan="1">
              <italic><tp:taxon-name><tp:taxon-name-part taxon-name-part-type="genus">Clarkia</tp:taxon-name-part> <tp:taxon-name-part taxon-name-part-type="species">breweri</tp:taxon-name-part></tp:taxon-name></italic>
            </td><td rowspan="1" colspan="1"/><td rowspan="1" colspan="1">X</td><td rowspan="1" colspan="1"/><td rowspan="1" colspan="1"/><td rowspan="1" colspan="1"/><td rowspan="1" colspan="1"/></tr><tr><td rowspan="1" colspan="1">
              <italic><tp:taxon-name><tp:taxon-name-part taxon-name-part-type="genus">Clarkia</tp:taxon-name-part> <tp:taxon-name-part taxon-name-part-type="species">concinna</tp:taxon-name-part></tp:taxon-name></italic>
            </td><td rowspan="1" colspan="1"/><td rowspan="1" colspan="1">X</td><td rowspan="1" colspan="1"/><td rowspan="1" colspan="1"/><td rowspan="1" colspan="1">X</td><td rowspan="1" colspan="1">X</td></tr><tr><td rowspan="1" colspan="1">
                    <tp:taxon-name><tp:taxon-name-part taxon-name-part-type="family">Orchidaceae</tp:taxon-name-part></tp:taxon-name>
                  </td><td rowspan="1" colspan="1">
              <italic><tp:taxon-name><tp:taxon-name-part taxon-name-part-type="genus">Corallorhiza</tp:taxon-name-part> <tp:taxon-name-part taxon-name-part-type="species">maculata</tp:taxon-name-part></tp:taxon-name></italic>
            </td><td rowspan="1" colspan="1"/><td rowspan="1" colspan="1"/><td rowspan="1" colspan="1"/><td rowspan="1" colspan="1">X</td><td rowspan="1" colspan="1"/><td rowspan="1" colspan="1"/></tr><tr><td rowspan="1" colspan="1">
                    <tp:taxon-name><tp:taxon-name-part taxon-name-part-type="family">Oxalidaceae</tp:taxon-name-part></tp:taxon-name>
                  </td><td rowspan="1" colspan="1">
              <italic><tp:taxon-name><tp:taxon-name-part taxon-name-part-type="genus">Oxalis</tp:taxon-name-part> <tp:taxon-name-part taxon-name-part-type="species">oregana</tp:taxon-name-part></tp:taxon-name></italic>
            </td><td rowspan="1" colspan="1"/><td rowspan="1" colspan="1"/><td rowspan="1" colspan="1"/><td rowspan="1" colspan="1"/><td rowspan="1" colspan="1"/><td rowspan="1" colspan="1">X</td></tr><tr><td rowspan="1" colspan="1">
                    <tp:taxon-name><tp:taxon-name-part taxon-name-part-type="family">Papaveraceae</tp:taxon-name-part></tp:taxon-name>
                  </td><td rowspan="1" colspan="1">
              <italic><tp:taxon-name><tp:taxon-name-part taxon-name-part-type="genus">Eschscholzia</tp:taxon-name-part> <tp:taxon-name-part taxon-name-part-type="species">californica</tp:taxon-name-part></tp:taxon-name></italic>
            </td><td rowspan="1" colspan="1"/><td rowspan="1" colspan="1"/><td rowspan="1" colspan="1"/><td rowspan="1" colspan="1"/><td rowspan="1" colspan="1">X</td><td rowspan="1" colspan="1"/></tr><tr><td rowspan="4" colspan="1">
                    <tp:taxon-name><tp:taxon-name-part taxon-name-part-type="family">Phrymaceae</tp:taxon-name-part></tp:taxon-name>
                  </td><td rowspan="1" colspan="1">
              <italic><tp:taxon-name><tp:taxon-name-part taxon-name-part-type="genus">Mimulus</tp:taxon-name-part> <tp:taxon-name-part taxon-name-part-type="species">aurantiacus</tp:taxon-name-part></tp:taxon-name></italic>
            </td><td rowspan="1" colspan="1"/><td rowspan="1" colspan="1">X</td><td rowspan="1" colspan="1"/><td rowspan="1" colspan="1"/><td rowspan="1" colspan="1">X</td><td rowspan="1" colspan="1">X</td></tr><tr><td rowspan="1" colspan="1">
              <italic><tp:taxon-name><tp:taxon-name-part taxon-name-part-type="genus">Mimulus</tp:taxon-name-part> <tp:taxon-name-part taxon-name-part-type="species">glutinosus</tp:taxon-name-part></tp:taxon-name></italic>
            </td><td rowspan="1" colspan="1"/><td rowspan="1" colspan="1"/><td rowspan="1" colspan="1"/><td rowspan="1" colspan="1">X</td><td rowspan="1" colspan="1">X</td><td rowspan="1" colspan="1"/></tr><tr><td rowspan="1" colspan="1">
              <italic><tp:taxon-name><tp:taxon-name-part taxon-name-part-type="genus">Mimulus</tp:taxon-name-part> <tp:taxon-name-part taxon-name-part-type="species">guttatus</tp:taxon-name-part></tp:taxon-name></italic>
            </td><td rowspan="1" colspan="1"/><td rowspan="1" colspan="1">X</td><td rowspan="1" colspan="1"/><td rowspan="1" colspan="1"/><td rowspan="1" colspan="1"/><td rowspan="1" colspan="1"/></tr><tr><td rowspan="1" colspan="1">
              <italic><tp:taxon-name><tp:taxon-name-part taxon-name-part-type="genus">Mimulus</tp:taxon-name-part> <tp:taxon-name-part taxon-name-part-type="species">longiflorus</tp:taxon-name-part></tp:taxon-name></italic>
            </td><td rowspan="1" colspan="1"/><td rowspan="1" colspan="1"/><td rowspan="1" colspan="1"/><td rowspan="1" colspan="1">X</td><td rowspan="1" colspan="1"/><td rowspan="1" colspan="1"/></tr><tr><td rowspan="4" colspan="1">
                    <tp:taxon-name><tp:taxon-name-part taxon-name-part-type="family">Plantaginaceae</tp:taxon-name-part></tp:taxon-name>
                  </td><td rowspan="1" colspan="1">
              <italic><tp:taxon-name><tp:taxon-name-part taxon-name-part-type="genus">Penstemon</tp:taxon-name-part></tp:taxon-name></italic>
            </td><td rowspan="1" colspan="1"/><td rowspan="1" colspan="1">X</td><td rowspan="1" colspan="1"/><td rowspan="1" colspan="1"/><td rowspan="1" colspan="1">X</td><td rowspan="1" colspan="1"/></tr><tr><td rowspan="1" colspan="1">
              <italic><tp:taxon-name><tp:taxon-name-part taxon-name-part-type="genus">Penstemon</tp:taxon-name-part> <tp:taxon-name-part taxon-name-part-type="species">cardwelli</tp:taxon-name-part></tp:taxon-name></italic>
            </td><td rowspan="1" colspan="1"/><td rowspan="1" colspan="1"/><td rowspan="1" colspan="1"/><td rowspan="1" colspan="1">X</td><td rowspan="1" colspan="1"/><td rowspan="1" colspan="1"/></tr><tr><td rowspan="1" colspan="1">
              <italic><tp:taxon-name><tp:taxon-name-part taxon-name-part-type="genus">Penstemon</tp:taxon-name-part> <tp:taxon-name-part taxon-name-part-type="species">heterophyllus</tp:taxon-name-part></tp:taxon-name></italic>
            </td><td rowspan="1" colspan="1"/><td rowspan="1" colspan="1">X</td><td rowspan="1" colspan="1"/><td rowspan="1" colspan="1"/><td rowspan="1" colspan="1">X</td><td rowspan="1" colspan="1"/></tr><tr><td rowspan="1" colspan="1">
              <italic><tp:taxon-name><tp:taxon-name-part taxon-name-part-type="genus">Veronica</tp:taxon-name-part> <tp:taxon-name-part taxon-name-part-type="species">americana</tp:taxon-name-part></tp:taxon-name></italic>
            </td><td rowspan="1" colspan="1"/><td rowspan="1" colspan="1"/><td rowspan="1" colspan="1"/><td rowspan="1" colspan="1"/><td rowspan="1" colspan="1"/><td rowspan="1" colspan="1">X</td></tr><tr><td rowspan="3" colspan="1">
                    <tp:taxon-name><tp:taxon-name-part taxon-name-part-type="family">Polemoniaceae</tp:taxon-name-part></tp:taxon-name>
                  </td><td rowspan="1" colspan="1">
              <italic><tp:taxon-name><tp:taxon-name-part taxon-name-part-type="genus">Gilia</tp:taxon-name-part> <tp:taxon-name-part taxon-name-part-type="species">capitata</tp:taxon-name-part></tp:taxon-name></italic>
            </td><td rowspan="1" colspan="1"/><td rowspan="1" colspan="1"/><td rowspan="1" colspan="1"/><td rowspan="1" colspan="1"/><td rowspan="1" colspan="1">X</td><td rowspan="1" colspan="1"/></tr><tr><td rowspan="1" colspan="1">
              <italic><tp:taxon-name><tp:taxon-name-part taxon-name-part-type="genus">Gilia</tp:taxon-name-part> <tp:taxon-name-part taxon-name-part-type="species">splendens</tp:taxon-name-part></tp:taxon-name></italic>
            </td><td rowspan="1" colspan="1"/><td rowspan="1" colspan="1"/><td rowspan="1" colspan="1"/><td rowspan="1" colspan="1"/><td rowspan="1" colspan="1">X</td><td rowspan="1" colspan="1"/></tr><tr><td rowspan="1" colspan="1">
              <italic><tp:taxon-name><tp:taxon-name-part taxon-name-part-type="genus">Leptosiphon</tp:taxon-name-part></tp:taxon-name></italic>
            </td><td rowspan="1" colspan="1"/><td rowspan="1" colspan="1"/><td rowspan="1" colspan="1"/><td rowspan="1" colspan="1"/><td rowspan="1" colspan="1"/><td rowspan="1" colspan="1">X</td></tr><tr><td rowspan="5" colspan="1">
                    <tp:taxon-name><tp:taxon-name-part taxon-name-part-type="family">Polemoniaceae</tp:taxon-name-part></tp:taxon-name>
                  </td><td rowspan="1" colspan="1">
              <italic><tp:taxon-name><tp:taxon-name-part taxon-name-part-type="genus">Leptosiphon</tp:taxon-name-part> <tp:taxon-name-part taxon-name-part-type="species">bicolor</tp:taxon-name-part></tp:taxon-name></italic>
            </td><td rowspan="1" colspan="1"/><td rowspan="1" colspan="1"/><td rowspan="1" colspan="1"/><td rowspan="1" colspan="1"/><td rowspan="1" colspan="1">X</td><td rowspan="1" colspan="1"/></tr><tr><td rowspan="1" colspan="1">
              <italic><tp:taxon-name><tp:taxon-name-part taxon-name-part-type="genus">Linanthus</tp:taxon-name-part></tp:taxon-name></italic>
            </td><td rowspan="1" colspan="1"/><td rowspan="1" colspan="1"/><td rowspan="1" colspan="1"/><td rowspan="1" colspan="1"/><td rowspan="1" colspan="1"/><td rowspan="1" colspan="1">X</td></tr><tr><td rowspan="1" colspan="1">
              <italic><tp:taxon-name><tp:taxon-name-part taxon-name-part-type="genus">Linanthus</tp:taxon-name-part> <tp:taxon-name-part taxon-name-part-type="species">androsaceus</tp:taxon-name-part></tp:taxon-name></italic>
            </td><td rowspan="1" colspan="1"/><td rowspan="1" colspan="1"/><td rowspan="1" colspan="1"/><td rowspan="1" colspan="1"/><td rowspan="1" colspan="1">X</td><td rowspan="1" colspan="1"/></tr><tr><td rowspan="1" colspan="1">
              <italic><tp:taxon-name><tp:taxon-name-part taxon-name-part-type="genus">Microsteris</tp:taxon-name-part> <tp:taxon-name-part taxon-name-part-type="species">gracilis</tp:taxon-name-part></tp:taxon-name></italic>
            </td><td rowspan="1" colspan="1"/><td rowspan="1" colspan="1"/><td rowspan="1" colspan="1"/><td rowspan="1" colspan="1">X</td><td rowspan="1" colspan="1"/><td rowspan="1" colspan="1"/></tr><tr><td rowspan="1" colspan="1">
              <italic><tp:taxon-name><tp:taxon-name-part taxon-name-part-type="genus">Navarretia</tp:taxon-name-part> <tp:taxon-name-part taxon-name-part-type="species">capitatus</tp:taxon-name-part></tp:taxon-name></italic>
            </td><td rowspan="1" colspan="1"/><td rowspan="1" colspan="1">X</td><td rowspan="1" colspan="1"/><td rowspan="1" colspan="1"/><td rowspan="1" colspan="1"/><td rowspan="1" colspan="1"/></tr><tr><td rowspan="1" colspan="1">
                    <tp:taxon-name><tp:taxon-name-part taxon-name-part-type="family">Polygonaceae</tp:taxon-name-part></tp:taxon-name>
                  </td><td rowspan="1" colspan="1">
              <italic><tp:taxon-name><tp:taxon-name-part taxon-name-part-type="genus">Eriogonum</tp:taxon-name-part></tp:taxon-name></italic>
            </td><td rowspan="1" colspan="1"/><td rowspan="1" colspan="1"/><td rowspan="1" colspan="1"/><td rowspan="1" colspan="1"/><td rowspan="1" colspan="1"/><td rowspan="1" colspan="1">X</td></tr><tr><td rowspan="1" colspan="1">
                    <tp:taxon-name><tp:taxon-name-part taxon-name-part-type="family">Primulaceae</tp:taxon-name-part></tp:taxon-name>
                  </td><td rowspan="1" colspan="1">
              <italic><tp:taxon-name><tp:taxon-name-part taxon-name-part-type="genus">Trientalis</tp:taxon-name-part> <tp:taxon-name-part taxon-name-part-type="species">borealis</tp:taxon-name-part></tp:taxon-name></italic>
            </td><td rowspan="1" colspan="1"/><td rowspan="1" colspan="1"/><td rowspan="1" colspan="1"/><td rowspan="1" colspan="1">X</td><td rowspan="1" colspan="1"/><td rowspan="1" colspan="1"/></tr><tr><td rowspan="2" colspan="1">
                    <tp:taxon-name><tp:taxon-name-part taxon-name-part-type="family">Rhamnaceae</tp:taxon-name-part></tp:taxon-name>
                  </td><td rowspan="1" colspan="1">
              <italic><tp:taxon-name><tp:taxon-name-part taxon-name-part-type="genus">Ceanothus</tp:taxon-name-part> <tp:taxon-name-part taxon-name-part-type="species">cordulatus</tp:taxon-name-part></tp:taxon-name></italic>
            </td><td rowspan="1" colspan="1"/><td rowspan="1" colspan="1"/><td rowspan="1" colspan="1"/><td rowspan="1" colspan="1"/><td rowspan="1" colspan="1"/><td rowspan="1" colspan="1">X</td></tr><tr><td rowspan="1" colspan="1">
              <italic><tp:taxon-name><tp:taxon-name-part taxon-name-part-type="genus">Ceanothus</tp:taxon-name-part> <tp:taxon-name-part taxon-name-part-type="species">integerrimus</tp:taxon-name-part></tp:taxon-name></italic>
            </td><td rowspan="1" colspan="1"/><td rowspan="1" colspan="1"/><td rowspan="1" colspan="1"/><td rowspan="1" colspan="1">X</td><td rowspan="1" colspan="1"/><td rowspan="1" colspan="1"/></tr><tr><td rowspan="7" colspan="1">
                    <tp:taxon-name><tp:taxon-name-part taxon-name-part-type="family">Rosaceae</tp:taxon-name-part></tp:taxon-name>
                  </td><td rowspan="1" colspan="1">
              <italic><tp:taxon-name><tp:taxon-name-part taxon-name-part-type="genus">Chamaebatia</tp:taxon-name-part> <tp:taxon-name-part taxon-name-part-type="species">foliolosa</tp:taxon-name-part></tp:taxon-name></italic>
            </td><td rowspan="1" colspan="1"/><td rowspan="1" colspan="1"/><td rowspan="1" colspan="1"/><td rowspan="1" colspan="1">X</td><td rowspan="1" colspan="1"/><td rowspan="1" colspan="1"/></tr><tr><td rowspan="1" colspan="1">
              <italic><tp:taxon-name><tp:taxon-name-part taxon-name-part-type="genus">Fragaria</tp:taxon-name-part> <tp:taxon-name-part taxon-name-part-type="species">vesca</tp:taxon-name-part></tp:taxon-name></italic>
            </td><td rowspan="1" colspan="1"/><td rowspan="1" colspan="1"/><td rowspan="1" colspan="1"/><td rowspan="1" colspan="1">X</td><td rowspan="1" colspan="1"/><td rowspan="1" colspan="1"/></tr><tr><td rowspan="1" colspan="1">
              <italic><tp:taxon-name><tp:taxon-name-part taxon-name-part-type="genus">Prunus</tp:taxon-name-part> <tp:taxon-name-part taxon-name-part-type="species">emarginata</tp:taxon-name-part></tp:taxon-name></italic>
            </td><td rowspan="1" colspan="1"/><td rowspan="1" colspan="1"/><td rowspan="1" colspan="1"/><td rowspan="1" colspan="1">X</td><td rowspan="1" colspan="1"/><td rowspan="1" colspan="1"/></tr><tr><td rowspan="1" colspan="1">
              <italic><tp:taxon-name><tp:taxon-name-part taxon-name-part-type="genus">Rubus</tp:taxon-name-part></tp:taxon-name></italic>
            </td><td rowspan="1" colspan="1"/><td rowspan="1" colspan="1"/><td rowspan="1" colspan="1">X</td><td rowspan="1" colspan="1"/><td rowspan="1" colspan="1"/><td rowspan="1" colspan="1"/></tr><tr><td rowspan="1" colspan="1">
              <italic><tp:taxon-name><tp:taxon-name-part taxon-name-part-type="genus">Rubus</tp:taxon-name-part> <tp:taxon-name-part taxon-name-part-type="species">canadensis</tp:taxon-name-part></tp:taxon-name></italic>
            </td><td rowspan="1" colspan="1"/><td rowspan="1" colspan="1"/><td rowspan="1" colspan="1">X</td><td rowspan="1" colspan="1"/><td rowspan="1" colspan="1"/><td rowspan="1" colspan="1"/></tr><tr><td rowspan="1" colspan="1">
              <italic><tp:taxon-name><tp:taxon-name-part taxon-name-part-type="genus">Rubus</tp:taxon-name-part> <tp:taxon-name-part taxon-name-part-type="species">parviflorus</tp:taxon-name-part></tp:taxon-name></italic>
            </td><td rowspan="1" colspan="1"/><td rowspan="1" colspan="1"/><td rowspan="1" colspan="1"/><td rowspan="1" colspan="1"/><td rowspan="1" colspan="1"/><td rowspan="1" colspan="1">X</td></tr><tr><td rowspan="1" colspan="1">
              <italic><tp:taxon-name><tp:taxon-name-part taxon-name-part-type="genus">Rubus</tp:taxon-name-part> <tp:taxon-name-part taxon-name-part-type="species">ursinus</tp:taxon-name-part></tp:taxon-name></italic>
            </td><td rowspan="1" colspan="1"/><td rowspan="1" colspan="1"/><td rowspan="1" colspan="1"/><td rowspan="1" colspan="1">X</td><td rowspan="1" colspan="1"/><td rowspan="1" colspan="1"/></tr><tr><td rowspan="1" colspan="1">
                    <tp:taxon-name><tp:taxon-name-part taxon-name-part-type="family">Salicaceae</tp:taxon-name-part></tp:taxon-name>
                  </td><td rowspan="1" colspan="1">
              <italic><tp:taxon-name><tp:taxon-name-part taxon-name-part-type="genus">Salix</tp:taxon-name-part></tp:taxon-name></italic>
            </td><td rowspan="1" colspan="1"/><td rowspan="1" colspan="1"/><td rowspan="1" colspan="1"/><td rowspan="1" colspan="1"/><td rowspan="1" colspan="1"/><td rowspan="1" colspan="1">X</td></tr><tr><td rowspan="8" colspan="1">
                    <tp:taxon-name><tp:taxon-name-part taxon-name-part-type="genus">Themidaceae</tp:taxon-name-part></tp:taxon-name>
                  </td><td rowspan="1" colspan="1">
              <italic><tp:taxon-name><tp:taxon-name-part taxon-name-part-type="genus">Brodiaea</tp:taxon-name-part></tp:taxon-name></italic>
            </td><td rowspan="1" colspan="1"/><td rowspan="1" colspan="1"/><td rowspan="1" colspan="1"/><td rowspan="1" colspan="1"/><td rowspan="1" colspan="1">X</td><td rowspan="1" colspan="1">X</td></tr><tr><td rowspan="1" colspan="1">
              <italic><tp:taxon-name><tp:taxon-name-part taxon-name-part-type="genus">Brodiaea</tp:taxon-name-part> <tp:taxon-name-part taxon-name-part-type="species">bridgesii</tp:taxon-name-part></tp:taxon-name></italic>
            </td><td rowspan="1" colspan="1"/><td rowspan="1" colspan="1"/><td rowspan="1" colspan="1"/><td rowspan="1" colspan="1"/><td rowspan="1" colspan="1"/><td rowspan="1" colspan="1">X</td></tr><tr><td rowspan="1" colspan="1">
              <italic><tp:taxon-name><tp:taxon-name-part taxon-name-part-type="genus">Brodiaea</tp:taxon-name-part> <tp:taxon-name-part taxon-name-part-type="species">congesta</tp:taxon-name-part></tp:taxon-name></italic>
            </td><td rowspan="1" colspan="1"/><td rowspan="1" colspan="1">X</td><td rowspan="1" colspan="1"/><td rowspan="1" colspan="1"/><td rowspan="1" colspan="1"/><td rowspan="1" colspan="1"/></tr><tr><td rowspan="1" colspan="1">
              <italic><tp:taxon-name><tp:taxon-name-part taxon-name-part-type="genus">Brodiaea</tp:taxon-name-part> <tp:taxon-name-part taxon-name-part-type="species">elegans</tp:taxon-name-part></tp:taxon-name></italic>
            </td><td rowspan="1" colspan="1"/><td rowspan="1" colspan="1">X</td><td rowspan="1" colspan="1"/><td rowspan="1" colspan="1"/><td rowspan="1" colspan="1">X</td><td rowspan="1" colspan="1">X</td></tr><tr><td rowspan="1" colspan="1">
              <italic><tp:taxon-name><tp:taxon-name-part taxon-name-part-type="genus">Brodiaea</tp:taxon-name-part> <tp:taxon-name-part taxon-name-part-type="species">lutea</tp:taxon-name-part></tp:taxon-name></italic>
            </td><td rowspan="1" colspan="1"/><td rowspan="1" colspan="1"/><td rowspan="1" colspan="1"/><td rowspan="1" colspan="1"/><td rowspan="1" colspan="1"/><td rowspan="1" colspan="1">X</td></tr><tr><td rowspan="1" colspan="1">
              <italic><tp:taxon-name><tp:taxon-name-part taxon-name-part-type="genus">Brodiaea</tp:taxon-name-part> <tp:taxon-name-part taxon-name-part-type="species">pulchella</tp:taxon-name-part></tp:taxon-name></italic>
            </td><td rowspan="1" colspan="1"/><td rowspan="1" colspan="1"/><td rowspan="1" colspan="1"/><td rowspan="1" colspan="1"/><td rowspan="1" colspan="1"/><td rowspan="1" colspan="1">X</td></tr><tr><td rowspan="1" colspan="1">
              <italic><tp:taxon-name><tp:taxon-name-part taxon-name-part-type="genus">Dichelostomma</tp:taxon-name-part> <tp:taxon-name-part taxon-name-part-type="species">multiflora</tp:taxon-name-part></tp:taxon-name></italic>
            </td><td rowspan="1" colspan="1"/><td rowspan="1" colspan="1"/><td rowspan="1" colspan="1"/><td rowspan="1" colspan="1"/><td rowspan="1" colspan="1"/><td rowspan="1" colspan="1">X</td></tr><tr><td rowspan="1" colspan="1">
              <italic><tp:taxon-name><tp:taxon-name-part taxon-name-part-type="genus">Triteleia</tp:taxon-name-part> <tp:taxon-name-part taxon-name-part-type="species">ixioides</tp:taxon-name-part></tp:taxon-name></italic>
            </td><td rowspan="1" colspan="1"/><td rowspan="1" colspan="1"/><td rowspan="1" colspan="1"/><td rowspan="1" colspan="1"/><td rowspan="1" colspan="1"/><td rowspan="1" colspan="1">X</td></tr><tr><td rowspan="1" colspan="1">
                    <tp:taxon-name><tp:taxon-name-part taxon-name-part-type="family">Verbenaceae</tp:taxon-name-part></tp:taxon-name>
                  </td><td rowspan="1" colspan="1">
              <italic><tp:taxon-name><tp:taxon-name-part taxon-name-part-type="genus">Verbena</tp:taxon-name-part></tp:taxon-name></italic>
            </td><td rowspan="1" colspan="1"/><td rowspan="1" colspan="1">X</td><td rowspan="1" colspan="1"/><td rowspan="1" colspan="1"/><td rowspan="1" colspan="1"/><td rowspan="1" colspan="1"/></tr></tbody></table></table-wrap></tp:treatment-sec><ref-list><ref id="B37"><mixed-citation xmlns:xlink="http://www.w3.org/1999/xlink" xlink:type="simple">
          <person-group><name name-style="western"><surname>Osten Sacken</surname><given-names>CR</given-names></name></person-group> (<year>1878</year>) <article-title>Catalogue of the described <tp:taxon-name><tp:taxon-name-part taxon-name-part-type="order">Diptera</tp:taxon-name-part></tp:taxon-name> of North America.</article-title> <source>Smithsonian miscellaneous Collections</source> <volume>16</volume>, <size units="page">276 pp</size>.</mixed-citation></ref><ref id="B34"><mixed-citation xmlns:xlink="http://www.w3.org/1999/xlink" xlink:type="simple">
          <person-group><name name-style="western"><surname>Melander</surname><given-names>AL</given-names></name></person-group> (<year>1902</year>) <article-title>Notes on the <tp:taxon-name><tp:taxon-name-part taxon-name-part-type="family">Acroceridae</tp:taxon-name-part></tp:taxon-name>.</article-title> <source>Entomological News</source> <volume>13</volume>: <fpage>178</fpage>–<lpage>182</lpage>.</mixed-citation></ref><ref id="B2"><mixed-citation xmlns:xlink="http://www.w3.org/1999/xlink" xlink:type="simple">
          <person-group><name name-style="western"><surname>Aldrich</surname><given-names>JM</given-names></name></person-group> (<year>1905</year>) <article-title>A catalog of North American <tp:taxon-name><tp:taxon-name-part taxon-name-part-type="order">Diptera</tp:taxon-name-part></tp:taxon-name>.</article-title> <source>Smithsonian miscellaneous collections</source> <volume>46</volume>, <size units="page">680 pp</size>.</mixed-citation></ref><ref id="B30"><mixed-citation xmlns:xlink="http://www.w3.org/1999/xlink" xlink:type="simple">
          <person-group><name name-style="western"><surname>Kertész</surname><given-names>K</given-names></name></person-group> (<year>1909</year>) <source>Catalogus Dipterorum hucusque descriptorum. Vol. 4, <tp:taxon-name><tp:taxon-name-part taxon-name-part-type="family">Oncodidae</tp:taxon-name-part></tp:taxon-name>, <tp:taxon-name><tp:taxon-name-part taxon-name-part-type="family">Nemestrinidae</tp:taxon-name-part></tp:taxon-name>, <tp:taxon-name><tp:taxon-name-part taxon-name-part-type="family">Mydaidae</tp:taxon-name-part></tp:taxon-name>, <tp:taxon-name><tp:taxon-name-part taxon-name-part-type="family">Apioceridae</tp:taxon-name-part></tp:taxon-name>, <tp:taxon-name><tp:taxon-name-part taxon-name-part-type="family">Asilidae</tp:taxon-name-part></tp:taxon-name>.</source> <publisher-name>Museum Nationale Hungaricum</publisher-name>, <publisher-loc>Budapest</publisher-loc>, <size units="page">349 pp</size>.</mixed-citation></ref><ref id="B61"><mixed-citation xmlns:xlink="http://www.w3.org/1999/xlink" xlink:type="simple">
          <person-group><name name-style="western"><surname>Woodworth</surname><given-names>CW</given-names></name></person-group> (<year>1913</year>) <source>Guide to California insects.</source> <publisher-name>The Law Press</publisher-name>, <publisher-loc>Berkeley</publisher-loc>, <size units="page">380 pp</size>. doi: <ext-link xlink:type="simple" ext-link-type="doi" xlink:href="10.5962/bhl.title.49919">10.5962/bhl.title.49919</ext-link></mixed-citation></ref><ref id="B12"><mixed-citation xmlns:xlink="http://www.w3.org/1999/xlink" xlink:type="simple">
          <person-group><name name-style="western"><surname>Cole</surname><given-names>FR</given-names></name></person-group> (<year>1919</year>) <article-title>The dipterous family <tp:taxon-name><tp:taxon-name-part taxon-name-part-type="family">Cyrtidae</tp:taxon-name-part></tp:taxon-name> in North America.</article-title> <source>Transactions of the American Entomological Society</source> <volume>45</volume>: <fpage>1</fpage>–<lpage>79</lpage></mixed-citation></ref><ref id="B14"><mixed-citation xmlns:xlink="http://www.w3.org/1999/xlink" xlink:type="simple">
          <person-group><name name-style="western"><surname>Cole</surname><given-names>FR</given-names></name></person-group> (<year>1927</year>) <article-title>A study of the terminal abdominal structures of male <tp:taxon-name><tp:taxon-name-part taxon-name-part-type="order">Diptera</tp:taxon-name-part></tp:taxon-name>.</article-title> <source>Proceedings of the California Academy of Sciences</source> <volume>16</volume>: <fpage>397</fpage>–<lpage>499</lpage>.</mixed-citation></ref><ref id="B16"><mixed-citation xmlns:xlink="http://www.w3.org/1999/xlink" xlink:type="simple">
          <person-group><name name-style="western"><surname>Cole</surname><given-names>FR</given-names></name><name name-style="western"><surname>Lovett</surname><given-names>AL</given-names></name></person-group> (<year>1921</year>) <article-title>An annotated list of the <tp:taxon-name><tp:taxon-name-part taxon-name-part-type="order">Diptera</tp:taxon-name-part></tp:taxon-name> (flies) of Oregon.</article-title> <source>Proceedings of the California Academy of Sciences</source> <volume>11</volume>: <fpage>197</fpage>–<lpage>344</lpage>. doi: <ext-link xlink:type="simple" ext-link-type="doi" xlink:href="10.5962/bhl.title.57901">10.5962/bhl.title.57901</ext-link></mixed-citation></ref><ref id="B11"><mixed-citation xmlns:xlink="http://www.w3.org/1999/xlink" xlink:type="simple">
          <person-group><name name-style="western"><surname>Brunetti</surname><given-names>E</given-names></name></person-group> (<year>1926</year>) <article-title>New and little-known <tp:taxon-name><tp:taxon-name-part taxon-name-part-type="family">Cyrtidae</tp:taxon-name-part></tp:taxon-name> (<tp:taxon-name><tp:taxon-name-part taxon-name-part-type="order">Diptera</tp:taxon-name-part></tp:taxon-name>). Journal of Natural History</article-title> <series>Series 9</series> <volume>18</volume>: <fpage>561</fpage>–<lpage>606</lpage>. doi: <ext-link xlink:type="simple" ext-link-type="doi" xlink:href="10.1080/00222932608633552">10.1080/00222932608633552</ext-link></mixed-citation></ref><ref id="B23"><mixed-citation xmlns:xlink="http://www.w3.org/1999/xlink" xlink:type="simple">
          <person-group><name name-style="western"><surname>Essig</surname><given-names>EO</given-names></name></person-group> (<year>1926</year>) <source>Insects of Western North America.</source> <publisher-name>Macmillan</publisher-name>, <publisher-loc>New York</publisher-loc>, <size units="page">1035 pp</size>.</mixed-citation></ref><ref id="B31"><mixed-citation xmlns:xlink="http://www.w3.org/1999/xlink" xlink:type="simple">
          <person-group><name name-style="western"><surname>Knowlton</surname><given-names>GF</given-names></name><name name-style="western"><surname>Harmston</surname><given-names>FC</given-names></name><name name-style="western"><surname>Stains</surname><given-names>GS</given-names></name></person-group> (<year>1939</year>) <source>Insects of Utah: <tp:taxon-name><tp:taxon-name-part taxon-name-part-type="order">Diptera</tp:taxon-name-part></tp:taxon-name>. Utah Agricultural Experiment Station Mimeograph Series, Technical, No.</source> <publisher-name>200</publisher-name>, <publisher-loc>Part 5</publisher-loc>, <size units="page">22 pp</size>.</mixed-citation></ref><ref id="B41"><mixed-citation xmlns:xlink="http://www.w3.org/1999/xlink" xlink:type="simple">
          <person-group><name name-style="western"><surname>Sabrosky</surname><given-names>CW</given-names></name></person-group> (<year>1948</year>) <article-title>A further contribution to the classification of the North American spider parasites of the <tp:taxon-name><tp:taxon-name-part taxon-name-part-type="family">Acroceratidae</tp:taxon-name-part></tp:taxon-name> (<tp:taxon-name><tp:taxon-name-part taxon-name-part-type="order">Diptera</tp:taxon-name-part></tp:taxon-name>).</article-title> <source>The American Midland Naturalist Journal</source> <volume>39</volume>: <fpage>382</fpage>–<lpage>430</lpage>. doi: <ext-link xlink:type="simple" ext-link-type="doi" xlink:href="10.2307/2421592">10.2307/2421592</ext-link></mixed-citation></ref><ref id="B46"><mixed-citation xmlns:xlink="http://www.w3.org/1999/xlink" xlink:type="simple">
          <person-group><name name-style="western"><surname>Schlinger</surname><given-names>EI</given-names></name></person-group> (<year>1965</year>) <chapter-title><tp:taxon-name><tp:taxon-name-part taxon-name-part-type="family">Acroceridae</tp:taxon-name-part></tp:taxon-name>.</chapter-title> <source>A Catalog of the <tp:taxon-name><tp:taxon-name-part taxon-name-part-type="order">Diptera</tp:taxon-name-part></tp:taxon-name> of America North of Mexico</source>, <fpage>403</fpage>–<lpage>407</lpage>.</mixed-citation></ref><ref id="B15"><mixed-citation xmlns:xlink="http://www.w3.org/1999/xlink" xlink:type="simple">
          <person-group><name name-style="western"><surname>Cole</surname><given-names>FR</given-names></name></person-group> (<year>1969</year>) <source>The Flies of Western North America</source>. <publisher-name>University of California Press</publisher-name>, <publisher-loc>Berkeley</publisher-loc> and <publisher-loc>Los Angeles</publisher-loc>, <size units="page">693 pp</size>.</mixed-citation></ref><ref id="B40"><mixed-citation xmlns:xlink="http://www.w3.org/1999/xlink" xlink:type="simple">
          <person-group><name name-style="western"><surname>Poole</surname><given-names>RW</given-names></name></person-group> (<year>1996</year>) <source><tp:taxon-name><tp:taxon-name-part taxon-name-part-type="order">Diptera</tp:taxon-name-part></tp:taxon-name>, <tp:taxon-name><tp:taxon-name-part taxon-name-part-type="order">Lepidoptera</tp:taxon-name-part></tp:taxon-name>, <tp:taxon-name><tp:taxon-name-part taxon-name-part-type="order">Siphonaptera</tp:taxon-name-part></tp:taxon-name>. Nomina <tp:taxon-name><tp:taxon-name-part taxon-name-part-type="class">Insecta</tp:taxon-name-part></tp:taxon-name> Nearctica. A checklist of the insects of North America</source>. <volume>Vol. 3</volume>. <publisher-name>Entomological Information Service</publisher-name>, <publisher-loc>Rockville</publisher-loc>, <size units="page">1143 pp</size>.</mixed-citation></ref><ref id="B7"><mixed-citation xmlns:xlink="http://www.w3.org/1999/xlink" xlink:type="simple">
          <person-group><name name-style="western"><surname>Borkent</surname><given-names>CJ</given-names></name><name name-style="western"><surname>Schlinger</surname><given-names>EI</given-names></name></person-group> (<year>2008a</year>) <article-title>Flower-visiting and mating behaviour of <italic><tp:taxon-name><tp:taxon-name-part taxon-name-part-type="genus">Eulonchus</tp:taxon-name-part> <tp:taxon-name-part taxon-name-part-type="species">sapphirinus</tp:taxon-name-part></tp:taxon-name></italic> (<tp:taxon-name><tp:taxon-name-part taxon-name-part-type="order">Diptera</tp:taxon-name-part></tp:taxon-name>: <tp:taxon-name><tp:taxon-name-part taxon-name-part-type="family">Acroceridae</tp:taxon-name-part></tp:taxon-name>).</article-title> <source>The Canadian Entomologist</source> <volume>140</volume>: <fpage>250</fpage>–<lpage>256</lpage>. doi: <ext-link xlink:type="simple" ext-link-type="doi" xlink:href="10.4039/n07-060">10.4039/n07-060</ext-link></mixed-citation></ref></ref-list></tp:taxon-treatment>
