# Supplementary material for: Jewelled spider flies of North America: a revision and phylogeny of Eulonchus Gerstaecker (Diptera, Acroceridae)
Source: Zookeys. 2016 Sep 27;(619):103–46. doi: 10.3897/zookeys.619.8249 (PMC5090163; doi:10.3897/zookeys.619.8249)
Supplement: XML Treatment for Eulonchus smaragdinus [file zookeys.619.8249-treatment6.xml]

<!DOCTYPE tp:taxon-treatment
  PUBLIC "-//TaxonX//DTD Taxonomic Treatment Publishing DTD v0 20100105//EN" "tax-treatment-NSO.dtd">
<tp:taxon-treatment xmlns:tp="http://www.plazi.org/taxpub"><tp:treatment-meta><kwd-group><label>Taxon classification</label><kwd><named-content content-type="kingdom">Animalia</named-content></kwd><kwd><named-content content-type="order">Diptera</named-content></kwd><kwd><named-content content-type="family">Acroceridae</named-content></kwd></kwd-group><mixed-citation publication-type="journal"><person-group><name><surname>Borkent</surname><given-names>Christopher J.</given-names></name><name><surname>Gillung</surname><given-names>Jessica P.</given-names></name><name><surname>Winterton</surname><given-names>Shaun L.</given-names></name></person-group><article-title>Jewelled spider flies of North America: a revision and phylogeny of <italic><tp:taxon-name><tp:taxon-name-part taxon-name-part-type="genus">Eulonchus</tp:taxon-name-part></tp:taxon-name></italic> Gerstaecker (<tp:taxon-name><tp:taxon-name-part taxon-name-part-type="order">Diptera</tp:taxon-name-part></tp:taxon-name>, <tp:taxon-name><tp:taxon-name-part taxon-name-part-type="family">Acroceridae</tp:taxon-name-part></tp:taxon-name>)</article-title><source>Zookeys</source><day>27</day><month>9</month><year>2016</year><volume>2016</volume><issue>619</issue><fpage>103</fpage><lpage>146</lpage><pub-id pub-id-type="doi">10.3897/zookeys.619.8249</pub-id></mixed-citation></tp:treatment-meta><tp:nomenclature><tp:taxon-name>
            <tp:taxon-name-part taxon-name-part-type="genus">Eulonchus</tp:taxon-name-part>
            <tp:taxon-name-part taxon-name-part-type="species">smaragdinus</tp:taxon-name-part>
          </tp:taxon-name><tp:taxon-authority>Gerstaecker, 1856</tp:taxon-authority><xref ref-type="fig" rid="F10">Figs 10</xref><xref ref-type="fig" rid="F11">, 11</xref><xref ref-type="fig" rid="F12">, 12</xref><xref ref-type="fig" rid="F16">, 16F</xref><xref ref-type="fig" rid="F17">, 17E</xref><xref ref-type="fig" rid="F18">, 18E</xref><xref ref-type="fig" rid="F19">, 19E</xref><!--PageBreak--><!--PageBreak--><tp:nomenclature-citation-list><tp:nomenclature-citation><tp:taxon-name>
                <tp:taxon-name-part taxon-name-part-type="genus">Eulonchus</tp:taxon-name-part> <tp:taxon-name-part taxon-name-part-type="species">smaragdinus</tp:taxon-name-part></tp:taxon-name><comment>Gerstaecker, 1856: 360.</comment></tp:nomenclature-citation><tp:nomenclature-citation><tp:taxon-name>
                <tp:taxon-name-part taxon-name-part-type="genus">Eulonchus</tp:taxon-name-part> <tp:taxon-name-part taxon-name-part-type="species">smaragdinus</tp:taxon-name-part> <tp:taxon-name-part taxon-name-part-type="subspecies">pilosus</tp:taxon-name-part></tp:taxon-name><comment>Schlinger, 1960: 418, <bold>syn. n.</bold></comment></tp:nomenclature-citation></tp:nomenclature-citation-list></tp:nomenclature><tp:treatment-sec sec-type="References" id="SECID0EGJBK"><title>References.</title><p>
            <xref ref-type="bibr" rid="B36">Osten Sacken 1877</xref>: 276 (California, notes), <xref rid="B37" ref-type="bibr">1878</xref>: 99 (catalogue); <xref ref-type="bibr" rid="B34">Melander 1902</xref>: 181 (California); <xref ref-type="bibr" rid="B2">Aldrich 1905</xref>: 221 (catalogue); <xref ref-type="bibr" rid="B30">Kertész 1909</xref>: 12 (catalogue); <xref ref-type="bibr" rid="B53">Verrall 1909</xref>a: 451 (fig wing); <xref ref-type="bibr" rid="B12">Cole 1919</xref>: 34 (key, notes, figs, California); <xref ref-type="bibr" rid="B23">Essig 1926</xref>: 559 (descr. note, California); <xref ref-type="bibr" rid="B11">Brunetti 1926</xref>: 583 (Uruguay [misidentification]); <xref ref-type="bibr" rid="B41">Sabrosky 1948</xref>: 388 (key ref., notes); <xref ref-type="bibr" rid="B44">Schlinger 1953</xref>: 220 (LT designation), <xref rid="B45" ref-type="bibr">1960</xref>: 417 (description, distr., figs), <xref rid="B46" ref-type="bibr">1965</xref>: 404 (catalogue), <xref rid="B50" ref-type="bibr">1987</xref>: 320 (host <italic><tp:taxon-name><tp:taxon-name-part taxon-name-part-type="genus">Aptostichus</tp:taxon-name-part> <tp:taxon-name-part taxon-name-part-type="species">standfordianus</tp:taxon-name-part></tp:taxon-name></italic>); <xref ref-type="bibr" rid="B38">Paramonov 1955</xref>: 20 (comparison with <italic><tp:taxon-name><tp:taxon-name-part taxon-name-part-type="genus">Apsona</tp:taxon-name-part> <tp:taxon-name-part taxon-name-part-type="species">muscaria</tp:taxon-name-part></tp:taxon-name></italic>); <xref ref-type="bibr" rid="B15">Cole 1969</xref>: 221 (notes); <xref ref-type="bibr" rid="B40">Poole 1996</xref>: 36 (checklist).</p></tp:treatment-sec><tp:treatment-sec sec-type="Common name" id="SECID0EIMBK"><title>Common name.</title><p>Southern Emerald or Sapphire.</p></tp:treatment-sec><tp:treatment-sec sec-type="diagnosis" id="SECID0ENMBK"><title>Diagnosis.</title><p>Proboscis curved and longer than abdomen apex (as long or longer than wing length); ocellar tubercle nearly flat, weakly bifurcated; legs bright yellow; body colour metallic green, blue or purple; thorax covered in yellowish pile.</p></tp:treatment-sec><tp:treatment-sec sec-type="redescription" id="SECID0ESMBK"><title>Redescription.</title><p>Body length: 8.3–12.9 mm, Wing length: 6.9–12.6 mm. <italic>Head</italic>. Flagellum red-brown or dark brown, male flagellum cylindrical, shorter than head height; scape and pedicel brown; clypeus elongate, length equal to oral cavity; rounded with flat area dorsally, black-brown, surface glossy, glabrous; labial palp brown or yellow, extending anteriorly beyond proboscis at point of attachment; margin of oral cavity (parafacial) glabrous, admixed with pubescence; proboscis length extending beyond abdomen; ocellar tubercle bifurcate (processes short and rounded), tubercle height <!--PageBreak--><!--PageBreak--><!--PageBreak-->shorter than width; median ocellus present or greatly reduced; occiput metallic green-blue or blue, pile densely white or yellow. <italic>Thorax</italic>. Metallic green, blue or purple, pile white or yellow; coxae brown or black with metallic blue (and green) sheen; femora yellow; tibiae dark yellow; tarsi dark yellow (distal tarsomeres often darker); calypter margin yellow or light brown; calypter membrane transparent; haltere entirely light brown to yellow. <italic>Abdomen</italic>. Metallic green or blue-violet, vestiture white or yellow, dominant setae appressed or erect, pile posteriorly directed, marginal band of laterally directed pile on T2–4. <italic>Male genitalia</italic> (Figs <xref ref-type="fig" rid="F17">17A</xref>, <xref ref-type="fig" rid="F18">18A</xref>, <xref ref-type="fig" rid="F19">19A</xref>). Epandrium rectangular, wide at the apex, with posterior margin slightly concave; gonocoxite deeply emarginate along anterior margin, fenestrae lacking; aedeagus thinned at the apex, only slightly sclerotized.</p></tp:treatment-sec><tp:treatment-sec sec-type="type material" id="SECID0EQNBK"><title>Type material examined.</title><p>
            <bold>Lectotype</bold> male, <named-content xmlns:xlink="http://www.w3.org/1999/xlink" content-type="dwc:institutional_code" xlink:type="simple">ZMB</named-content>, “<italic>Californien</italic>/ <italic>von Müller</italic>” [green]; “1251” [white]; “Type” [orange]; “<italic><tp:taxon-name><tp:taxon-name-part taxon-name-part-type="species">smaragdinus</tp:taxon-name-part></tp:taxon-name></italic>/ <italic>Gerst.</italic>*” [green]; “<italic>Californ. v. Müller</italic>” [green]; “<italic>LECTOTYPE</italic>/ <italic><tp:taxon-name><tp:taxon-name-part taxon-name-part-type="genus">Eulonchus</tp:taxon-name-part></tp:taxon-name></italic>/ <italic><tp:taxon-name><tp:taxon-name-part taxon-name-part-type="species">smaragdinus</tp:taxon-name-part></tp:taxon-name></italic>/ <italic>Gerst.</italic>/ <!--PageBreak--><italic>Designation of. E.I. Schlinger-1952</italic>” [blue]; specimen condition: very good, tarsi of both mid legs missing. Body length: 10.0 mm, wing length: 8.6 mm. <bold>Paralectotype</bold> female, <named-content xmlns:xlink="http://www.w3.org/1999/xlink" content-type="dwc:institutional_code" xlink:type="simple">ZMB</named-content>, “<italic>Californien</italic>/ <italic>von Müller S.</italic>” [green]; “Type” [orange]; “PARALECTOTYPE ♀/ <tp:taxon-name><tp:taxon-name-part taxon-name-part-type="genus">Eulonchus</tp:taxon-name-part> <tp:taxon-name-part taxon-name-part-type="species">smaragdinus</tp:taxon-name-part></tp:taxon-name>/ Gerstaecker/ Det. C.J. Borkent 2015” [yellow]; specimen condition: fair, head crushed, antennae broken off, tarsi of left mid leg and hind right leg missing.</p><p>
            <italic><tp:taxon-name><tp:taxon-name-part taxon-name-part-type="genus">Eulonchus</tp:taxon-name-part> <tp:taxon-name-part taxon-name-part-type="species">smaragdinus</tp:taxon-name-part> <tp:taxon-name-part taxon-name-part-type="subspecies">pilosus</tp:taxon-name-part></tp:taxon-name></italic> Schlinger, 1960: 418; <bold>Holotype</bold> male, <named-content xmlns:xlink="http://www.w3.org/1999/xlink" content-type="dwc:institutional_code" xlink:type="simple">USNM</named-content>, “S Bernadino/ Co. CAL.”[white]; “Coquillet/ Collector” [white]; “Insect Book./ Pl.<italic>18</italic> fig <italic>23</italic>” [white]; “HOLOTYPE/ <italic><tp:taxon-name><tp:taxon-name-part taxon-name-part-type="genus">Eulonchus</tp:taxon-name-part></tp:taxon-name></italic>/ <italic><tp:taxon-name><tp:taxon-name-part taxon-name-part-type="species">smaragdinus</tp:taxon-name-part></tp:taxon-name></italic>/ <italic><tp:taxon-name><tp:taxon-name-part taxon-name-part-type="subspecies">pilosus</tp:taxon-name-part></tp:taxon-name></italic>/ ♂ Schlinger” [orange]; specimen condition: excellent, tarsi of left hind leg missing. Body length: 10.1 mm, Wing length: 9.0 mm.</p></tp:treatment-sec><tp:treatment-sec sec-type="material" id="SECID0EQSBK"><title>Other material examined.</title><p>Listed in Table <xref ref-type="supplementary-material" rid="S1">3</xref> (Suppl. material <xref ref-type="supplementary-material" rid="S1">1</xref>).</p></tp:treatment-sec><tp:treatment-sec sec-type="distribution" id="SECID0E5SBK"><title>Distribution</title><p>(Fig. <xref ref-type="fig" rid="F20">20</xref>). Nearctic: northern California (USA) to Baja California (Mexico). Erroneous record of Uruguay, see discussion by <xref ref-type="bibr" rid="B45">Schlinger 1960</xref>.</p></tp:treatment-sec><tp:treatment-sec sec-type="ecology" id="SECID0EQTBK"><title>Ecology.</title><p>
            <italic><tp:taxon-name><tp:taxon-name-part taxon-name-part-type="genus">Eulonchus</tp:taxon-name-part> <tp:taxon-name-part taxon-name-part-type="species">smaragdinus</tp:taxon-name-part></tp:taxon-name></italic> has been recorded visiting the flowers of 11 different plant families and 18 different species (Table <xref ref-type="table" rid="T2">2</xref>, <xref ref-type="bibr" rid="B8">Borkent and Schlinger 2008b</xref>).</p></tp:treatment-sec><tp:treatment-sec sec-type="biology" id="SECID0EIUBK"><title>Biology.</title><p>Host: <italic><tp:taxon-name><tp:taxon-name-part taxon-name-part-type="genus">Aptostichus</tp:taxon-name-part> <tp:taxon-name-part taxon-name-part-type="species">standfordianus</tp:taxon-name-part></tp:taxon-name></italic> (<tp:taxon-name><tp:taxon-name-part taxon-name-part-type="family">Euctenizidae</tp:taxon-name-part></tp:taxon-name>) (<xref ref-type="bibr" rid="B50">Schlinger 1987</xref>).</p></tp:treatment-sec><tp:treatment-sec sec-type="comments" id="SECID0EBVBK"><title>Comments.</title><p>
            <italic><tp:taxon-name><tp:taxon-name-part taxon-name-part-type="genus">Eulonchus</tp:taxon-name-part> <tp:taxon-name-part taxon-name-part-type="species">smaragdinus</tp:taxon-name-part></tp:taxon-name></italic> is highly variable in size and colour, and is superficially morphologically similar to <italic><tp:taxon-name><tp:taxon-name-part taxon-name-part-type="genus">Eulonchus</tp:taxon-name-part> <tp:taxon-name-part taxon-name-part-type="species">sapphirinus</tp:taxon-name-part></tp:taxon-name></italic>, most notably in the bright yellow legs. However, it can be easily distinguished from the latter in having a proboscis that is curved (rather than straight) that extends beyond the abdomen, and is often longer than body. Male genitalic characters otherwise indicate a closer relationship to <italic><tp:taxon-name><tp:taxon-name-part taxon-name-part-type="genus">Eulonchus</tp:taxon-name-part> <tp:taxon-name-part taxon-name-part-type="species">halli</tp:taxon-name-part></tp:taxon-name></italic>, as suggested by <xref ref-type="bibr" rid="B45">Schlinger (1960)</xref> (see Fig. <xref ref-type="fig" rid="F22">22</xref>). <xref ref-type="bibr" rid="B45">Schlinger (1960)</xref> erected the subspecies <italic><tp:taxon-name><tp:taxon-name-part taxon-name-part-type="genus">Eulonchus</tp:taxon-name-part> <tp:taxon-name-part taxon-name-part-type="species">smaragdinus</tp:taxon-name-part> <tp:taxon-name-part taxon-name-part-type="subspecies">pilosus</tp:taxon-name-part></tp:taxon-name></italic> due to the lighter coloured pile of the individuals he collected. In our study we found that these lighter individuals were just one end of the colouration spectrum (golden pile changing progressively to white pile when moving north to south) of <italic><tp:taxon-name><tp:taxon-name-part taxon-name-part-type="genus">Eulonchus</tp:taxon-name-part> <tp:taxon-name-part taxon-name-part-type="species">smaragdinus</tp:taxon-name-part></tp:taxon-name></italic>, and therefore do not recognize it as a distinct subspecies.</p></tp:treatment-sec><tp:treatment-sec><!--Section generated to contain objects referenced in tp:taxon-treatment.--><fig id="F10" position="float" orientation="portrait"><label>Figure 10.</label><caption><p>
          <italic><tp:taxon-name><tp:taxon-name-part taxon-name-part-type="genus">Eulonchus</tp:taxon-name-part> <tp:taxon-name-part taxon-name-part-type="species">smaragdinus</tp:taxon-name-part></tp:taxon-name></italic> Gerstaecker, male (<abbrev xmlns:xlink="http://www.w3.org/1999/xlink" xlink:title="E.I. Schlinger Collection specimen numbers" id="ABBRID0EVCBG" xlink:type="simple">EIS</abbrev> 000465). <bold>A</bold> lateral view <bold>B</bold> dorsal view. Body length: 11.4 mm.</p></caption><graphic xmlns:xlink="http://www.w3.org/1999/xlink" xlink:href="zookeys-619-103-g010.jpg" position="float" orientation="portrait" xlink:type="simple" id="oo_104382.jpg"/></fig><fig id="F11" position="float" orientation="portrait"><label>Figure 11.</label><caption><p>
          <italic><tp:taxon-name><tp:taxon-name-part taxon-name-part-type="genus">Eulonchus</tp:taxon-name-part> <tp:taxon-name-part taxon-name-part-type="species">smaragdinus</tp:taxon-name-part></tp:taxon-name></italic> Gerstaecker. <bold>A</bold> Female (<abbrev xmlns:xlink="http://www.w3.org/1999/xlink" xlink:title="E.I. Schlinger Collection specimen numbers" id="ABBRID0EWDBG" xlink:type="simple">EIS</abbrev> 000191), lateral view. Body length: 11.1 mm <bold>B</bold> Male (<abbrev xmlns:xlink="http://www.w3.org/1999/xlink" xlink:title="E.I. Schlinger Collection specimen numbers" id="ABBRID0E3DBG" xlink:type="simple">EIS</abbrev> 000027), lateral view. Body length: 10.1 mm.</p></caption><graphic xmlns:xlink="http://www.w3.org/1999/xlink" xlink:href="zookeys-619-103-g011.jpg" position="float" orientation="portrait" xlink:type="simple" id="oo_104383.jpg"/></fig><fig id="F12" position="float" orientation="portrait"><label>Figure 12.</label><caption><p>
          <italic><tp:taxon-name><tp:taxon-name-part taxon-name-part-type="genus">Eulonchus</tp:taxon-name-part> <tp:taxon-name-part taxon-name-part-type="species">smaragdinus</tp:taxon-name-part></tp:taxon-name></italic> Gerstaecker (<italic><tp:taxon-name><tp:taxon-name-part taxon-name-part-type="genus">Eulonchus</tp:taxon-name-part> <tp:taxon-name-part taxon-name-part-type="species">smaragdinus</tp:taxon-name-part> <tp:taxon-name-part taxon-name-part-type="subspecies">pilosus</tp:taxon-name-part></tp:taxon-name></italic> Schlinger holotype), dorsal view. Body length: 11.9 mm.</p></caption><graphic xmlns:xlink="http://www.w3.org/1999/xlink" xlink:href="zookeys-619-103-g012.jpg" position="float" orientation="portrait" xlink:type="simple" id="oo_104384.jpg"/></fig><fig id="F16" position="float" orientation="portrait"><label>Figure 16.</label><caption><p>
          <italic><tp:taxon-name><tp:taxon-name-part taxon-name-part-type="genus">Eulonchus</tp:taxon-name-part></tp:taxon-name></italic> species, anterior view. <bold>A</bold> <italic><tp:taxon-name><tp:taxon-name-part taxon-name-part-type="genus">Eulonchus</tp:taxon-name-part> <tp:taxon-name-part taxon-name-part-type="species">marginatus</tp:taxon-name-part></tp:taxon-name></italic> <bold>B</bold> <italic><tp:taxon-name><tp:taxon-name-part taxon-name-part-type="genus">Eulonchus</tp:taxon-name-part> <tp:taxon-name-part taxon-name-part-type="species">halli</tp:taxon-name-part></tp:taxon-name></italic> <bold>C</bold> <italic><tp:taxon-name><tp:taxon-name-part taxon-name-part-type="genus">Eulonchus</tp:taxon-name-part> <tp:taxon-name-part taxon-name-part-type="species">tristis</tp:taxon-name-part></tp:taxon-name></italic> <bold>D</bold> <italic><tp:taxon-name><tp:taxon-name-part taxon-name-part-type="genus">Eulonchus</tp:taxon-name-part> <tp:taxon-name-part taxon-name-part-type="species">sapphirinus</tp:taxon-name-part></tp:taxon-name></italic> <bold>E</bold> <italic><tp:taxon-name><tp:taxon-name-part taxon-name-part-type="genus">Eulonchus</tp:taxon-name-part> <tp:taxon-name-part taxon-name-part-type="species">marialicae</tp:taxon-name-part></tp:taxon-name></italic> <bold>F</bold> <italic><tp:taxon-name><tp:taxon-name-part taxon-name-part-type="genus">Eulonchus</tp:taxon-name-part> <tp:taxon-name-part taxon-name-part-type="species">smaragdinus</tp:taxon-name-part></tp:taxon-name></italic>.</p></caption><graphic xmlns:xlink="http://www.w3.org/1999/xlink" xlink:href="zookeys-619-103-g016.jpg" position="float" orientation="portrait" xlink:type="simple" id="oo_104388.jpg"/></fig><fig id="F17" position="float" orientation="portrait"><label>Figure 17.</label><caption><p>Gonocoxite and aedeagus, lateral view. <bold>A</bold> <italic><tp:taxon-name><tp:taxon-name-part taxon-name-part-type="genus">Eulonchus</tp:taxon-name-part> <tp:taxon-name-part taxon-name-part-type="species">halli</tp:taxon-name-part></tp:taxon-name></italic> (<abbrev xmlns:xlink="http://www.w3.org/1999/xlink" xlink:title="E.I. Schlinger Collection specimen numbers" id="ABBRID0ESLBG" xlink:type="simple">EIS</abbrev> 004397) <bold>B</bold> <italic><tp:taxon-name><tp:taxon-name-part taxon-name-part-type="genus">Eulonchus</tp:taxon-name-part> <tp:taxon-name-part taxon-name-part-type="species">marginatus</tp:taxon-name-part></tp:taxon-name></italic> (<abbrev xmlns:xlink="http://www.w3.org/1999/xlink" xlink:title="E.I. Schlinger Collection specimen numbers" id="ABBRID0ECMBG" xlink:type="simple">EIS</abbrev> 009172) <bold>C</bold> <italic><tp:taxon-name><tp:taxon-name-part taxon-name-part-type="genus">Eulonchus</tp:taxon-name-part> <tp:taxon-name-part taxon-name-part-type="species">marialiciae</tp:taxon-name-part></tp:taxon-name></italic> (<abbrev xmlns:xlink="http://www.w3.org/1999/xlink" xlink:title="E.I. Schlinger Collection specimen numbers" id="ABBRID0ESMBG" xlink:type="simple">EIS</abbrev> 017824) <bold>D</bold> <italic><tp:taxon-name><tp:taxon-name-part taxon-name-part-type="genus">Eulonchus</tp:taxon-name-part> <tp:taxon-name-part taxon-name-part-type="species">sapphirinus</tp:taxon-name-part></tp:taxon-name></italic> (<abbrev xmlns:xlink="http://www.w3.org/1999/xlink" xlink:title="E.I. Schlinger Collection specimen numbers" id="ABBRID0ECNBG" xlink:type="simple">EIS</abbrev> 017824) <bold>E</bold> <italic><tp:taxon-name><tp:taxon-name-part taxon-name-part-type="genus">Eulonchus</tp:taxon-name-part> <tp:taxon-name-part taxon-name-part-type="species">smaragdinus</tp:taxon-name-part></tp:taxon-name></italic> <bold>F</bold> <italic><tp:taxon-name><tp:taxon-name-part taxon-name-part-type="genus">Eulonchus</tp:taxon-name-part> <tp:taxon-name-part taxon-name-part-type="species">tristis</tp:taxon-name-part></tp:taxon-name></italic> (<abbrev xmlns:xlink="http://www.w3.org/1999/xlink" xlink:title="E.I. Schlinger Collection specimen numbers" id="ABBRID0E5NBG" xlink:type="simple">EIS</abbrev> 014098). Scale bar: 0.5 mm.</p></caption><graphic xmlns:xlink="http://www.w3.org/1999/xlink" xlink:href="zookeys-619-103-g017.jpg" position="float" orientation="portrait" xlink:type="simple" id="oo_104390.jpg"/></fig><fig id="F18" position="float" orientation="portrait"><label>Figure 18.</label><caption><p>Epandrium, lateral view. <bold>A</bold> <italic><tp:taxon-name><tp:taxon-name-part taxon-name-part-type="genus">Eulonchus</tp:taxon-name-part> <tp:taxon-name-part taxon-name-part-type="species">halli</tp:taxon-name-part></tp:taxon-name></italic> (<abbrev xmlns:xlink="http://www.w3.org/1999/xlink" xlink:title="E.I. Schlinger Collection specimen numbers" id="ABBRID0E2OBG" xlink:type="simple">EIS</abbrev> 004397) <bold>B</bold> <italic><tp:taxon-name><tp:taxon-name-part taxon-name-part-type="genus">Eulonchus</tp:taxon-name-part> <tp:taxon-name-part taxon-name-part-type="species">marginatus</tp:taxon-name-part></tp:taxon-name></italic> (<abbrev xmlns:xlink="http://www.w3.org/1999/xlink" xlink:title="E.I. Schlinger Collection specimen numbers" id="ABBRID0ELPBG" xlink:type="simple">EIS</abbrev> 009172) <bold>C</bold> <italic><tp:taxon-name><tp:taxon-name-part taxon-name-part-type="genus">Eulonchus</tp:taxon-name-part> <tp:taxon-name-part taxon-name-part-type="species">marialiciae</tp:taxon-name-part></tp:taxon-name></italic> (<abbrev xmlns:xlink="http://www.w3.org/1999/xlink" xlink:title="E.I. Schlinger Collection specimen numbers" id="ABBRID0E2PBG" xlink:type="simple">EIS</abbrev> 017824) <bold>D</bold> <italic><tp:taxon-name><tp:taxon-name-part taxon-name-part-type="genus">Eulonchus</tp:taxon-name-part> <tp:taxon-name-part taxon-name-part-type="species">sapphirinus</tp:taxon-name-part></tp:taxon-name></italic> (<abbrev xmlns:xlink="http://www.w3.org/1999/xlink" xlink:title="E.I. Schlinger Collection specimen numbers" id="ABBRID0ELQBG" xlink:type="simple">EIS</abbrev> 017824) <bold>E</bold> <italic><tp:taxon-name><tp:taxon-name-part taxon-name-part-type="genus">Eulonchus</tp:taxon-name-part> <tp:taxon-name-part taxon-name-part-type="species">smaragdinus</tp:taxon-name-part></tp:taxon-name></italic> <bold>F</bold> <italic><tp:taxon-name><tp:taxon-name-part taxon-name-part-type="genus">Eulonchus</tp:taxon-name-part> <tp:taxon-name-part taxon-name-part-type="species">tristis</tp:taxon-name-part></tp:taxon-name></italic> (<abbrev xmlns:xlink="http://www.w3.org/1999/xlink" xlink:title="E.I. Schlinger Collection specimen numbers" id="ABBRID0EHRBG" xlink:type="simple">EIS</abbrev> 014098). Scale bar: 0.5 mm.</p></caption><graphic xmlns:xlink="http://www.w3.org/1999/xlink" xlink:href="zookeys-619-103-g018.jpg" position="float" orientation="portrait" xlink:type="simple" id="oo_104391.jpg"/></fig><fig id="F19" position="float" orientation="portrait"><label>Figure 19.</label><caption><p>Gonocoxite, ventral view. <bold>A</bold> <italic><tp:taxon-name><tp:taxon-name-part taxon-name-part-type="genus">Eulonchus</tp:taxon-name-part> <tp:taxon-name-part taxon-name-part-type="species">halli</tp:taxon-name-part></tp:taxon-name></italic> (<abbrev xmlns:xlink="http://www.w3.org/1999/xlink" xlink:title="E.I. Schlinger Collection specimen numbers" id="ABBRID0EESBG" xlink:type="simple">EIS</abbrev> 004397) <bold>B</bold> <italic><tp:taxon-name><tp:taxon-name-part taxon-name-part-type="genus">Eulonchus</tp:taxon-name-part> <tp:taxon-name-part taxon-name-part-type="species">marginatus</tp:taxon-name-part></tp:taxon-name></italic> (<abbrev xmlns:xlink="http://www.w3.org/1999/xlink" xlink:title="E.I. Schlinger Collection specimen numbers" id="ABBRID0EUSBG" xlink:type="simple">EIS</abbrev> 009172) <bold>C</bold> <italic><tp:taxon-name><tp:taxon-name-part taxon-name-part-type="genus">Eulonchus</tp:taxon-name-part> <tp:taxon-name-part taxon-name-part-type="species">marialiciae</tp:taxon-name-part></tp:taxon-name></italic> (<abbrev xmlns:xlink="http://www.w3.org/1999/xlink" xlink:title="E.I. Schlinger Collection specimen numbers" id="ABBRID0EETBG" xlink:type="simple">EIS</abbrev> 017824) <bold>D</bold> <italic><tp:taxon-name><tp:taxon-name-part taxon-name-part-type="genus">Eulonchus</tp:taxon-name-part> <tp:taxon-name-part taxon-name-part-type="species">sapphirinus</tp:taxon-name-part></tp:taxon-name></italic> (<abbrev xmlns:xlink="http://www.w3.org/1999/xlink" xlink:title="E.I. Schlinger Collection specimen numbers" id="ABBRID0EUTBG" xlink:type="simple">EIS</abbrev> 017824) <bold>E</bold> <italic><tp:taxon-name><tp:taxon-name-part taxon-name-part-type="genus">Eulonchus</tp:taxon-name-part> <tp:taxon-name-part taxon-name-part-type="species">smaragdinus</tp:taxon-name-part></tp:taxon-name></italic> <bold>F</bold> <italic><tp:taxon-name><tp:taxon-name-part taxon-name-part-type="genus">Eulonchus</tp:taxon-name-part> <tp:taxon-name-part taxon-name-part-type="species">tristis</tp:taxon-name-part></tp:taxon-name></italic> (<abbrev xmlns:xlink="http://www.w3.org/1999/xlink" xlink:title="E.I. Schlinger Collection specimen numbers" id="ABBRID0EQUBG" xlink:type="simple">EIS</abbrev> 014098). Scale bar: 0.5 mm.</p></caption><graphic xmlns:xlink="http://www.w3.org/1999/xlink" xlink:href="zookeys-619-103-g019.jpg" position="float" orientation="portrait" xlink:type="simple" id="oo_104392.jpg"/></fig><supplementary-material xmlns:xlink="http://www.w3.org/1999/xlink" id="S1" position="float" orientation="portrait" xlink:type="simple"><label>Supplementary material 1</label><caption><p>Table 3</p></caption><p>Data type: material examined</p><p>Explanation note: Non-type material examined (<abbrev xlink:title="E.I. Schlinger Collection specimen numbers" id="ABBRID0EM4EK" xlink:type="simple">EIS</abbrev> # = Evert I. Schlinger collection database specimen accession number). See Materials and methods section for notes on depositories.</p><media xlink:href="zookeys-619-103-s001.docx" mimetype="application" mime-subtype="vnd.openxmlformats-officedocument.wordprocessingml.document" position="float" orientation="portrait" xlink:type="simple" id="oo_104403.docx"/><permissions><license xlink:type="simple"><license-p>This dataset is made available under the Open Database License (<ext-link xlink:type="simple" ext-link-type="uri" xlink:href="http://opendatacommons.org/licenses/odbl/1.0/">http://opendatacommons.org/licenses/odbl/1.0/</ext-link>). The Open Database License (ODbL) is a license agreement intended to allow users to freely share, modify, and use this Dataset while maintaining this same freedom for others, provided that the original source and author(s) are credited.</license-p></license></permissions><attrib specific-use="authors">Christopher J. Borkent, Jessica P. Gillung, Shaun L. Winterton</attrib></supplementary-material><fig id="F20" position="float" orientation="portrait"><label>Figure 20.</label><caption><p>Distribution of <italic><tp:taxon-name><tp:taxon-name-part taxon-name-part-type="genus">Eulonchus</tp:taxon-name-part></tp:taxon-name></italic> species. Grey circles: <italic><tp:taxon-name><tp:taxon-name-part taxon-name-part-type="genus">Eulonchus</tp:taxon-name-part> <tp:taxon-name-part taxon-name-part-type="species">halli</tp:taxon-name-part></tp:taxon-name></italic>; orange circles: <italic><tp:taxon-name><tp:taxon-name-part taxon-name-part-type="genus">Eulonchus</tp:taxon-name-part> <tp:taxon-name-part taxon-name-part-type="species">marginatus</tp:taxon-name-part></tp:taxon-name></italic>; yellow circles: <italic><tp:taxon-name><tp:taxon-name-part taxon-name-part-type="genus">Eulonchus</tp:taxon-name-part> <tp:taxon-name-part taxon-name-part-type="species">marialiciae</tp:taxon-name-part></tp:taxon-name></italic>; black circles: <italic><tp:taxon-name><tp:taxon-name-part taxon-name-part-type="genus">Eulonchus</tp:taxon-name-part> <tp:taxon-name-part taxon-name-part-type="species">sapphirinus</tp:taxon-name-part></tp:taxon-name></italic>; blue circles: <italic><tp:taxon-name><tp:taxon-name-part taxon-name-part-type="genus">Eulonchus</tp:taxon-name-part> <tp:taxon-name-part taxon-name-part-type="species">smaragdinus</tp:taxon-name-part></tp:taxon-name></italic>; red circles: <italic><tp:taxon-name><tp:taxon-name-part taxon-name-part-type="genus">Eulonchus</tp:taxon-name-part> <tp:taxon-name-part taxon-name-part-type="species">tristis</tp:taxon-name-part></tp:taxon-name></italic>.</p></caption><graphic xmlns:xlink="http://www.w3.org/1999/xlink" xlink:href="zookeys-619-103-g020.jpg" position="float" orientation="portrait" xlink:type="simple" id="oo_104394.jpg"/></fig><table-wrap id="T2" position="float" orientation="portrait"><label>Table 2.</label><caption><p>Specimen label and literature records of plants visited by <italic><tp:taxon-name><tp:taxon-name-part taxon-name-part-type="genus">Eulonchus</tp:taxon-name-part></tp:taxon-name></italic> species. The genus has also been recorded visiting flowers of <tp:taxon-name><tp:taxon-name-part taxon-name-part-type="family">Brassicaceae</tp:taxon-name-part></tp:taxon-name> (<italic><tp:taxon-name><tp:taxon-name-part taxon-name-part-type="genus">Cakile</tp:taxon-name-part></tp:taxon-name></italic>), <tp:taxon-name><tp:taxon-name-part taxon-name-part-type="family">Fabaceae</tp:taxon-name-part></tp:taxon-name> (<italic><tp:taxon-name><tp:taxon-name-part taxon-name-part-type="genus">Lotus</tp:taxon-name-part> <tp:taxon-name-part taxon-name-part-type="species">nevadensis</tp:taxon-name-part></tp:taxon-name></italic>), <tp:taxon-name><tp:taxon-name-part taxon-name-part-type="family">Hydrophyllaceae</tp:taxon-name-part></tp:taxon-name> (<italic><tp:taxon-name><tp:taxon-name-part taxon-name-part-type="genus">Nama</tp:taxon-name-part> <tp:taxon-name-part taxon-name-part-type="species">parryi</tp:taxon-name-part></tp:taxon-name></italic>), <tp:taxon-name><tp:taxon-name-part taxon-name-part-type="family">Ranunculaceae</tp:taxon-name-part></tp:taxon-name> (<italic><tp:taxon-name><tp:taxon-name-part taxon-name-part-type="genus">Delphinium</tp:taxon-name-part></tp:taxon-name></italic>, <italic><tp:taxon-name><tp:taxon-name-part taxon-name-part-type="genus">Ranunculus</tp:taxon-name-part></tp:taxon-name></italic>), and <tp:taxon-name><tp:taxon-name-part taxon-name-part-type="family">Saxifragaceae</tp:taxon-name-part></tp:taxon-name> (<italic><tp:taxon-name><tp:taxon-name-part taxon-name-part-type="genus">Lithophragma</tp:taxon-name-part></tp:taxon-name></italic>).</p></caption><table id="TID0ER2AI" rules="all"><tbody><tr><th rowspan="2" colspan="1">Plant family</th><th rowspan="2" colspan="1">Plant visited</th><th rowspan="1" colspan="6">
              <italic><tp:taxon-name><tp:taxon-name-part taxon-name-part-type="genus">Eulonchus</tp:taxon-name-part> <tp:taxon-name-part taxon-name-part-type="species">s</tp:taxon-name-part></tp:taxon-name></italic>pecies visiting</th></tr><tr><th rowspan="1" colspan="1">
              <italic><tp:taxon-name><tp:taxon-name-part taxon-name-part-type="genus">Eulonchus</tp:taxon-name-part> <tp:taxon-name-part taxon-name-part-type="species">halli</tp:taxon-name-part></tp:taxon-name></italic>
            </th><th rowspan="1" colspan="1">
              <italic><tp:taxon-name><tp:taxon-name-part taxon-name-part-type="genus">Eulonchus</tp:taxon-name-part> <tp:taxon-name-part taxon-name-part-type="species">marginatus</tp:taxon-name-part></tp:taxon-name></italic>
            </th><th rowspan="1" colspan="1">
              <italic><tp:taxon-name><tp:taxon-name-part taxon-name-part-type="genus">Eulonchus</tp:taxon-name-part> <tp:taxon-name-part taxon-name-part-type="species">marialiciae</tp:taxon-name-part></tp:taxon-name></italic>
            </th><th rowspan="1" colspan="1">
              <italic><tp:taxon-name><tp:taxon-name-part taxon-name-part-type="genus">Eulonchus</tp:taxon-name-part> <tp:taxon-name-part taxon-name-part-type="species">sapphirinus</tp:taxon-name-part></tp:taxon-name></italic>
            </th><th rowspan="1" colspan="1">
              <italic><tp:taxon-name><tp:taxon-name-part taxon-name-part-type="genus">Eulonchus</tp:taxon-name-part> <tp:taxon-name-part taxon-name-part-type="species">smaragdinus</tp:taxon-name-part></tp:taxon-name></italic>
            </th><th rowspan="1" colspan="1">
              <italic><tp:taxon-name><tp:taxon-name-part taxon-name-part-type="genus">Eulonchus</tp:taxon-name-part> <tp:taxon-name-part taxon-name-part-type="species">tristis</tp:taxon-name-part></tp:taxon-name></italic>
            </th></tr><tr><td rowspan="4" colspan="1">
                    <tp:taxon-name><tp:taxon-name-part taxon-name-part-type="family">Asteraceae</tp:taxon-name-part></tp:taxon-name>
                  </td><td rowspan="1" colspan="1">
              <italic><tp:taxon-name><tp:taxon-name-part taxon-name-part-type="genus">Cirsium</tp:taxon-name-part></tp:taxon-name></italic>
            </td><td rowspan="1" colspan="1"/><td rowspan="1" colspan="1">X</td><td rowspan="1" colspan="1"/><td rowspan="1" colspan="1"/><td rowspan="1" colspan="1">X</td><td rowspan="1" colspan="1">X</td></tr><tr><td rowspan="1" colspan="1">
              <italic><tp:taxon-name><tp:taxon-name-part taxon-name-part-type="genus">Cirsium</tp:taxon-name-part> <tp:taxon-name-part taxon-name-part-type="species">cymosum</tp:taxon-name-part></tp:taxon-name></italic>
            </td><td rowspan="1" colspan="1"/><td rowspan="1" colspan="1"/><td rowspan="1" colspan="1"/><td rowspan="1" colspan="1"/><td rowspan="1" colspan="1"/><td rowspan="1" colspan="1">X</td></tr><tr><td rowspan="1" colspan="1">
              <italic><tp:taxon-name><tp:taxon-name-part taxon-name-part-type="genus">Erigeron</tp:taxon-name-part></tp:taxon-name></italic>
            </td><td rowspan="1" colspan="1"/><td rowspan="1" colspan="1"/><td rowspan="1" colspan="1"/><td rowspan="1" colspan="1">X</td><td rowspan="1" colspan="1"/><td rowspan="1" colspan="1"/></tr><tr><td rowspan="1" colspan="1">
              <italic><tp:taxon-name><tp:taxon-name-part taxon-name-part-type="genus">Wyethia</tp:taxon-name-part></tp:taxon-name></italic>
            </td><td rowspan="1" colspan="1"/><td rowspan="1" colspan="1"/><td rowspan="1" colspan="1"/><td rowspan="1" colspan="1"/><td rowspan="1" colspan="1"/><td rowspan="1" colspan="1">X</td></tr><tr><td rowspan="8" colspan="1">
                    <tp:taxon-name><tp:taxon-name-part taxon-name-part-type="family">Boraginaceae</tp:taxon-name-part></tp:taxon-name>
                  </td><td rowspan="1" colspan="1">
              <italic><tp:taxon-name><tp:taxon-name-part taxon-name-part-type="genus">Cryptantha</tp:taxon-name-part> <tp:taxon-name-part taxon-name-part-type="species">intermedia</tp:taxon-name-part></tp:taxon-name></italic>
            </td><td rowspan="1" colspan="1">X</td><td rowspan="1" colspan="1"/><td rowspan="1" colspan="1"/><td rowspan="1" colspan="1"/><td rowspan="1" colspan="1"/><td rowspan="1" colspan="1"/></tr><tr><td rowspan="1" colspan="1">
              <italic><tp:taxon-name><tp:taxon-name-part taxon-name-part-type="genus">Eriodictyon</tp:taxon-name-part> <tp:taxon-name-part taxon-name-part-type="species">californicum</tp:taxon-name-part></tp:taxon-name></italic>
            </td><td rowspan="1" colspan="1"/><td rowspan="1" colspan="1">X</td><td rowspan="1" colspan="1"/><td rowspan="1" colspan="1"/><td rowspan="1" colspan="1">X</td><td rowspan="1" colspan="1">X</td></tr><tr><td rowspan="1" colspan="1">
              <italic><tp:taxon-name><tp:taxon-name-part taxon-name-part-type="genus">Hackelia</tp:taxon-name-part> <tp:taxon-name-part taxon-name-part-type="species">bella</tp:taxon-name-part></tp:taxon-name></italic>
            </td><td rowspan="1" colspan="1"/><td rowspan="1" colspan="1"/><td rowspan="1" colspan="1"/><td rowspan="1" colspan="1"/><td rowspan="1" colspan="1"/><td rowspan="1" colspan="1">X</td></tr><tr><td rowspan="1" colspan="1">
              <italic><tp:taxon-name><tp:taxon-name-part taxon-name-part-type="genus">Hackelia</tp:taxon-name-part> <tp:taxon-name-part taxon-name-part-type="species">floribunda</tp:taxon-name-part></tp:taxon-name></italic>
            </td><td rowspan="1" colspan="1"/><td rowspan="1" colspan="1"/><td rowspan="1" colspan="1"/><td rowspan="1" colspan="1">X</td><td rowspan="1" colspan="1"/><td rowspan="1" colspan="1"/></tr><tr><td rowspan="1" colspan="1">
              <italic><tp:taxon-name><tp:taxon-name-part taxon-name-part-type="genus">Myosotis</tp:taxon-name-part></tp:taxon-name></italic>
            </td><td rowspan="1" colspan="1"/><td rowspan="1" colspan="1"/><td rowspan="1" colspan="1"/><td rowspan="1" colspan="1">X</td><td rowspan="1" colspan="1"/><td rowspan="1" colspan="1"/></tr><tr><td rowspan="1" colspan="1">
              <italic><tp:taxon-name><tp:taxon-name-part taxon-name-part-type="genus">Myosotis</tp:taxon-name-part> <tp:taxon-name-part taxon-name-part-type="species">sylvatica</tp:taxon-name-part></tp:taxon-name></italic>
            </td><td rowspan="1" colspan="1"/><td rowspan="1" colspan="1"/><td rowspan="1" colspan="1"/><td rowspan="1" colspan="1">X</td><td rowspan="1" colspan="1"/><td rowspan="1" colspan="1"/></tr><tr><td rowspan="1" colspan="1">
              <italic><tp:taxon-name><tp:taxon-name-part taxon-name-part-type="genus">Phacelia</tp:taxon-name-part></tp:taxon-name></italic>
            </td><td rowspan="1" colspan="1"/><td rowspan="1" colspan="1"/><td rowspan="1" colspan="1"/><td rowspan="1" colspan="1">X</td><td rowspan="1" colspan="1"/><td rowspan="1" colspan="1"/></tr><tr><td rowspan="1" colspan="1">
              <italic><tp:taxon-name><tp:taxon-name-part taxon-name-part-type="genus">Phacelia</tp:taxon-name-part> <tp:taxon-name-part taxon-name-part-type="species">heterophylla</tp:taxon-name-part></tp:taxon-name></italic>
            </td><td rowspan="1" colspan="1"/><td rowspan="1" colspan="1"/><td rowspan="1" colspan="1"/><td rowspan="1" colspan="1"/><td rowspan="1" colspan="1">X</td><td rowspan="1" colspan="1"/></tr><tr><td rowspan="1" colspan="1">
                    <tp:taxon-name><tp:taxon-name-part taxon-name-part-type="family">Caprifoliaceae</tp:taxon-name-part></tp:taxon-name>
                  </td><td rowspan="1" colspan="1">
              <italic><tp:taxon-name><tp:taxon-name-part taxon-name-part-type="genus">Linnaea</tp:taxon-name-part> <tp:taxon-name-part taxon-name-part-type="species">borealis</tp:taxon-name-part></tp:taxon-name></italic>
            </td><td rowspan="1" colspan="1"/><td rowspan="1" colspan="1"/><td rowspan="1" colspan="1"/><td rowspan="1" colspan="1">X</td><td rowspan="1" colspan="1"/><td rowspan="1" colspan="1"/></tr><tr><td rowspan="1" colspan="1">
                    <tp:taxon-name><tp:taxon-name-part taxon-name-part-type="family">Caryophyllaceae</tp:taxon-name-part></tp:taxon-name>
                  </td><td rowspan="1" colspan="1">
              <italic><tp:taxon-name><tp:taxon-name-part taxon-name-part-type="genus">Stellaria</tp:taxon-name-part> <tp:taxon-name-part taxon-name-part-type="species">crispa</tp:taxon-name-part></tp:taxon-name></italic>
            </td><td rowspan="1" colspan="1"/><td rowspan="1" colspan="1"/><td rowspan="1" colspan="1"/><td rowspan="1" colspan="1">X</td><td rowspan="1" colspan="1"/><td rowspan="1" colspan="1">X</td></tr><tr><td rowspan="1" colspan="1">
                    <tp:taxon-name><tp:taxon-name-part taxon-name-part-type="family">Convolvulaceae</tp:taxon-name-part></tp:taxon-name>
                  </td><td rowspan="1" colspan="1">
              <italic><tp:taxon-name><tp:taxon-name-part taxon-name-part-type="genus">Convolvulus</tp:taxon-name-part></tp:taxon-name></italic>
            </td><td rowspan="1" colspan="1"/><td rowspan="1" colspan="1"/><td rowspan="1" colspan="1"/><td rowspan="1" colspan="1">X</td><td rowspan="1" colspan="1">X</td><td rowspan="1" colspan="1"/></tr><tr><td rowspan="1" colspan="1">
                    <tp:taxon-name><tp:taxon-name-part taxon-name-part-type="family">Crassulaceae</tp:taxon-name-part></tp:taxon-name>
                  </td><td rowspan="1" colspan="1">
              <italic><tp:taxon-name><tp:taxon-name-part taxon-name-part-type="genus">Dudleya</tp:taxon-name-part> <tp:taxon-name-part taxon-name-part-type="species">cultrata</tp:taxon-name-part></tp:taxon-name></italic>
            </td><td rowspan="1" colspan="1"/><td rowspan="1" colspan="1"/><td rowspan="1" colspan="1"/><td rowspan="1" colspan="1"/><td rowspan="1" colspan="1">X</td><td rowspan="1" colspan="1"/></tr><tr><td rowspan="5" colspan="1">
                    <tp:taxon-name><tp:taxon-name-part taxon-name-part-type="family">Ericaceae</tp:taxon-name-part></tp:taxon-name>
                  </td><td rowspan="1" colspan="1">
              <italic><tp:taxon-name><tp:taxon-name-part taxon-name-part-type="genus">Azalea</tp:taxon-name-part> <tp:taxon-name-part taxon-name-part-type="species">occidentalis</tp:taxon-name-part></tp:taxon-name></italic>
            </td><td rowspan="1" colspan="1"/><td rowspan="1" colspan="1"/><td rowspan="1" colspan="1"/><td rowspan="1" colspan="1"/><td rowspan="1" colspan="1"/><td rowspan="1" colspan="1">X</td></tr><tr><td rowspan="1" colspan="1">
              <italic><tp:taxon-name><tp:taxon-name-part taxon-name-part-type="genus">Rhododendron</tp:taxon-name-part></tp:taxon-name></italic>
            </td><td rowspan="1" colspan="1"/><td rowspan="1" colspan="1"/><td rowspan="1" colspan="1"/><td rowspan="1" colspan="1"/><td rowspan="1" colspan="1"/><td rowspan="1" colspan="1">X</td></tr><tr><td rowspan="1" colspan="1">
              <italic><tp:taxon-name><tp:taxon-name-part taxon-name-part-type="genus">Rhododendron</tp:taxon-name-part> <tp:taxon-name-part taxon-name-part-type="species">occidentale</tp:taxon-name-part></tp:taxon-name></italic>
            </td><td rowspan="1" colspan="1"/><td rowspan="1" colspan="1"/><td rowspan="1" colspan="1"/><td rowspan="1" colspan="1">X</td><td rowspan="1" colspan="1"/><td rowspan="1" colspan="1"/></tr><tr><td rowspan="1" colspan="1">
              <italic><tp:taxon-name><tp:taxon-name-part taxon-name-part-type="genus">Vaccinium</tp:taxon-name-part></tp:taxon-name></italic>
            </td><td rowspan="1" colspan="1"/><td rowspan="1" colspan="1"/><td rowspan="1" colspan="1"/><td rowspan="1" colspan="1"/><td rowspan="1" colspan="1"/><td rowspan="1" colspan="1">X</td></tr><tr><td rowspan="1" colspan="1">
              <italic><tp:taxon-name><tp:taxon-name-part taxon-name-part-type="genus">Vaccinium</tp:taxon-name-part> <tp:taxon-name-part taxon-name-part-type="species">ovatum</tp:taxon-name-part></tp:taxon-name></italic>
            </td><td rowspan="1" colspan="1"/><td rowspan="1" colspan="1"/><td rowspan="1" colspan="1"/><td rowspan="1" colspan="1">X</td><td rowspan="1" colspan="1"/><td rowspan="1" colspan="1">X</td></tr><tr><td rowspan="1" colspan="1">
                    <tp:taxon-name><tp:taxon-name-part taxon-name-part-type="family">Gentianaceae</tp:taxon-name-part></tp:taxon-name>
                  </td><td rowspan="1" colspan="1">
              <italic><tp:taxon-name><tp:taxon-name-part taxon-name-part-type="genus">Frasera</tp:taxon-name-part> <tp:taxon-name-part taxon-name-part-type="species">tubulosa</tp:taxon-name-part></tp:taxon-name></italic>
            </td><td rowspan="1" colspan="1"/><td rowspan="1" colspan="1"/><td rowspan="1" colspan="1"/><td rowspan="1" colspan="1"/><td rowspan="1" colspan="1"/><td rowspan="1" colspan="1">X</td></tr><tr><td rowspan="1" colspan="1">
                    <tp:taxon-name><tp:taxon-name-part taxon-name-part-type="family">Geraniaceae</tp:taxon-name-part></tp:taxon-name>
                  </td><td rowspan="1" colspan="1">
              <italic><tp:taxon-name><tp:taxon-name-part taxon-name-part-type="genus">Geranium</tp:taxon-name-part> <tp:taxon-name-part taxon-name-part-type="species">robertianum</tp:taxon-name-part></tp:taxon-name></italic>
            </td><td rowspan="1" colspan="1"/><td rowspan="1" colspan="1"/><td rowspan="1" colspan="1"/><td rowspan="1" colspan="1">X</td><td rowspan="1" colspan="1"/><td rowspan="1" colspan="1"/></tr><tr><td rowspan="2" colspan="1">
                    <tp:taxon-name><tp:taxon-name-part taxon-name-part-type="family">Grossulariaceae</tp:taxon-name-part></tp:taxon-name>
                  </td><td rowspan="1" colspan="1">
              <italic><tp:taxon-name><tp:taxon-name-part taxon-name-part-type="genus">Ribes</tp:taxon-name-part> <tp:taxon-name-part taxon-name-part-type="species">cereum</tp:taxon-name-part></tp:taxon-name></italic>
            </td><td rowspan="1" colspan="1"/><td rowspan="1" colspan="1"/><td rowspan="1" colspan="1"/><td rowspan="1" colspan="1"/><td rowspan="1" colspan="1"/><td rowspan="1" colspan="1">X</td></tr><tr><td rowspan="1" colspan="1">
              <italic><tp:taxon-name><tp:taxon-name-part taxon-name-part-type="genus">Ribes</tp:taxon-name-part> <tp:taxon-name-part taxon-name-part-type="species">roezlii</tp:taxon-name-part></tp:taxon-name></italic>
            </td><td rowspan="1" colspan="1"/><td rowspan="1" colspan="1"/><td rowspan="1" colspan="1"/><td rowspan="1" colspan="1"/><td rowspan="1" colspan="1"/><td rowspan="1" colspan="1">X</td></tr><tr><td rowspan="2" colspan="1">
                    <tp:taxon-name><tp:taxon-name-part taxon-name-part-type="family">Iridaceae</tp:taxon-name-part></tp:taxon-name>
                  </td><td rowspan="1" colspan="1">
              <italic><tp:taxon-name><tp:taxon-name-part taxon-name-part-type="genus">Iris</tp:taxon-name-part> <tp:taxon-name-part taxon-name-part-type="species">douglasiana</tp:taxon-name-part></tp:taxon-name></italic>
            </td><td rowspan="1" colspan="1"/><td rowspan="1" colspan="1">X</td><td rowspan="1" colspan="1"/><td rowspan="1" colspan="1">X</td><td rowspan="1" colspan="1"/><td rowspan="1" colspan="1">X</td></tr><tr><td rowspan="1" colspan="1">
              <italic><tp:taxon-name><tp:taxon-name-part taxon-name-part-type="genus">Iris</tp:taxon-name-part> <tp:taxon-name-part taxon-name-part-type="species">hartwegii</tp:taxon-name-part></tp:taxon-name></italic>
            </td><td rowspan="1" colspan="1"/><td rowspan="1" colspan="1"/><td rowspan="1" colspan="1"/><td rowspan="1" colspan="1">X</td><td rowspan="1" colspan="1"/><td rowspan="1" colspan="1">X</td></tr><tr><td rowspan="2" colspan="1">
                    <tp:taxon-name><tp:taxon-name-part taxon-name-part-type="family">Iridaceae</tp:taxon-name-part></tp:taxon-name>
                  </td><td rowspan="1" colspan="1">
              <italic><tp:taxon-name><tp:taxon-name-part taxon-name-part-type="genus">Iris</tp:taxon-name-part> <tp:taxon-name-part taxon-name-part-type="species">macrosiphon</tp:taxon-name-part></tp:taxon-name></italic>
            </td><td rowspan="1" colspan="1"/><td rowspan="1" colspan="1"/><td rowspan="1" colspan="1"/><td rowspan="1" colspan="1"/><td rowspan="1" colspan="1"/><td rowspan="1" colspan="1">X</td></tr><tr><td rowspan="1" colspan="1">
              <italic><tp:taxon-name><tp:taxon-name-part taxon-name-part-type="genus">Iris</tp:taxon-name-part> <tp:taxon-name-part taxon-name-part-type="species">purdyi</tp:taxon-name-part></tp:taxon-name></italic>
            </td><td rowspan="1" colspan="1"/><td rowspan="1" colspan="1"/><td rowspan="1" colspan="1"/><td rowspan="1" colspan="1"/><td rowspan="1" colspan="1">X</td><td rowspan="1" colspan="1">X</td></tr><tr><td rowspan="6" colspan="1">
                    <tp:taxon-name><tp:taxon-name-part taxon-name-part-type="family">Lamiaceae</tp:taxon-name-part></tp:taxon-name>
                  </td><td rowspan="1" colspan="1">
              <italic><tp:taxon-name><tp:taxon-name-part taxon-name-part-type="genus">Lepechinia</tp:taxon-name-part> <tp:taxon-name-part taxon-name-part-type="species">calycina</tp:taxon-name-part></tp:taxon-name></italic>
            </td><td rowspan="1" colspan="1"/><td rowspan="1" colspan="1">X</td><td rowspan="1" colspan="1"/><td rowspan="1" colspan="1"/><td rowspan="1" colspan="1"/><td rowspan="1" colspan="1"/></tr><tr><td rowspan="1" colspan="1">
              <italic><tp:taxon-name><tp:taxon-name-part taxon-name-part-type="genus">Monardella</tp:taxon-name-part></tp:taxon-name></italic>
            </td><td rowspan="1" colspan="1"/><td rowspan="1" colspan="1"/><td rowspan="1" colspan="1"/><td rowspan="1" colspan="1">X</td><td rowspan="1" colspan="1"/><td rowspan="1" colspan="1"/></tr><tr><td rowspan="1" colspan="1">
              <italic><tp:taxon-name><tp:taxon-name-part taxon-name-part-type="genus">Monardella</tp:taxon-name-part> <tp:taxon-name-part taxon-name-part-type="species">lanceolata</tp:taxon-name-part></tp:taxon-name></italic>
            </td><td rowspan="1" colspan="1"/><td rowspan="1" colspan="1"/><td rowspan="1" colspan="1"/><td rowspan="1" colspan="1"/><td rowspan="1" colspan="1"/><td rowspan="1" colspan="1">X</td></tr><tr><td rowspan="1" colspan="1">
              <italic><tp:taxon-name><tp:taxon-name-part taxon-name-part-type="genus">Monardella</tp:taxon-name-part> <tp:taxon-name-part taxon-name-part-type="species">odoratissima</tp:taxon-name-part></tp:taxon-name></italic>
            </td><td rowspan="1" colspan="1"/><td rowspan="1" colspan="1"/><td rowspan="1" colspan="1"/><td rowspan="1" colspan="1"/><td rowspan="1" colspan="1"/><td rowspan="1" colspan="1">X</td></tr><tr><td rowspan="1" colspan="1">
              <italic><tp:taxon-name><tp:taxon-name-part taxon-name-part-type="genus">Salvia</tp:taxon-name-part> <tp:taxon-name-part taxon-name-part-type="species">carduacea</tp:taxon-name-part></tp:taxon-name></italic>
            </td><td rowspan="1" colspan="1"/><td rowspan="1" colspan="1"/><td rowspan="1" colspan="1"/><td rowspan="1" colspan="1">X</td><td rowspan="1" colspan="1"/><td rowspan="1" colspan="1"/></tr><tr><td rowspan="1" colspan="1">
              <italic><tp:taxon-name><tp:taxon-name-part taxon-name-part-type="genus">Salvia</tp:taxon-name-part> <tp:taxon-name-part taxon-name-part-type="species">clevelandi</tp:taxon-name-part></tp:taxon-name></italic>
            </td><td rowspan="1" colspan="1"/><td rowspan="1" colspan="1"/><td rowspan="1" colspan="1"/><td rowspan="1" colspan="1"/><td rowspan="1" colspan="1"/><td rowspan="1" colspan="1">X</td></tr><tr><td rowspan="1" colspan="1">
                    <tp:taxon-name><tp:taxon-name-part taxon-name-part-type="family">Liliaceae</tp:taxon-name-part></tp:taxon-name>
                  </td><td rowspan="1" colspan="1">
              <italic><tp:taxon-name><tp:taxon-name-part taxon-name-part-type="genus">Clintonia</tp:taxon-name-part> <tp:taxon-name-part taxon-name-part-type="species">uniflora</tp:taxon-name-part></tp:taxon-name></italic>
            </td><td rowspan="1" colspan="1"/><td rowspan="1" colspan="1"/><td rowspan="1" colspan="1"/><td rowspan="1" colspan="1">X</td><td rowspan="1" colspan="1"/><td rowspan="1" colspan="1">X</td></tr><tr><td rowspan="1" colspan="1">
                    <tp:taxon-name><tp:taxon-name-part taxon-name-part-type="family">Melanthiaceae</tp:taxon-name-part></tp:taxon-name>
                  </td><td rowspan="1" colspan="1">
              <italic><tp:taxon-name><tp:taxon-name-part taxon-name-part-type="genus">Veratrum</tp:taxon-name-part></tp:taxon-name></italic>
            </td><td rowspan="1" colspan="1"/><td rowspan="1" colspan="1"/><td rowspan="1" colspan="1"/><td rowspan="1" colspan="1">X</td><td rowspan="1" colspan="1"/><td rowspan="1" colspan="1"/></tr><tr><td rowspan="3" colspan="1">
                    <tp:taxon-name><tp:taxon-name-part taxon-name-part-type="family">Montiaceae</tp:taxon-name-part></tp:taxon-name>
                  </td><td rowspan="1" colspan="1">
              <italic><tp:taxon-name><tp:taxon-name-part taxon-name-part-type="genus">Calyptridium</tp:taxon-name-part> <tp:taxon-name-part taxon-name-part-type="species">umbellatum</tp:taxon-name-part></tp:taxon-name></italic>
            </td><td rowspan="1" colspan="1"/><td rowspan="1" colspan="1"/><td rowspan="1" colspan="1"/><td rowspan="1" colspan="1">X</td><td rowspan="1" colspan="1"/><td rowspan="1" colspan="1"/></tr><tr><td rowspan="1" colspan="1">
              <italic><tp:taxon-name><tp:taxon-name-part taxon-name-part-type="genus">Lewisia</tp:taxon-name-part> <tp:taxon-name-part taxon-name-part-type="species">cotyledon</tp:taxon-name-part></tp:taxon-name></italic>
            </td><td rowspan="1" colspan="1"/><td rowspan="1" colspan="1"/><td rowspan="1" colspan="1"/><td rowspan="1" colspan="1">X</td><td rowspan="1" colspan="1"/><td rowspan="1" colspan="1"/></tr><tr><td rowspan="1" colspan="1">
              <italic><tp:taxon-name><tp:taxon-name-part taxon-name-part-type="genus">Montia</tp:taxon-name-part></tp:taxon-name></italic>
            </td><td rowspan="1" colspan="1"/><td rowspan="1" colspan="1"/><td rowspan="1" colspan="1"/><td rowspan="1" colspan="1"/><td rowspan="1" colspan="1"/><td rowspan="1" colspan="1"/></tr><tr><td rowspan="3" colspan="1">
                    <tp:taxon-name><tp:taxon-name-part taxon-name-part-type="family">Onagraceae</tp:taxon-name-part></tp:taxon-name>
                  </td><td rowspan="1" colspan="1">
              <italic><tp:taxon-name><tp:taxon-name-part taxon-name-part-type="genus">Clarkia</tp:taxon-name-part></tp:taxon-name></italic>
            </td><td rowspan="1" colspan="1"/><td rowspan="1" colspan="1"/><td rowspan="1" colspan="1"/><td rowspan="1" colspan="1"/><td rowspan="1" colspan="1"/><td rowspan="1" colspan="1">X</td></tr><tr><td rowspan="1" colspan="1">
              <italic><tp:taxon-name><tp:taxon-name-part taxon-name-part-type="genus">Clarkia</tp:taxon-name-part> <tp:taxon-name-part taxon-name-part-type="species">breweri</tp:taxon-name-part></tp:taxon-name></italic>
            </td><td rowspan="1" colspan="1"/><td rowspan="1" colspan="1">X</td><td rowspan="1" colspan="1"/><td rowspan="1" colspan="1"/><td rowspan="1" colspan="1"/><td rowspan="1" colspan="1"/></tr><tr><td rowspan="1" colspan="1">
              <italic><tp:taxon-name><tp:taxon-name-part taxon-name-part-type="genus">Clarkia</tp:taxon-name-part> <tp:taxon-name-part taxon-name-part-type="species">concinna</tp:taxon-name-part></tp:taxon-name></italic>
            </td><td rowspan="1" colspan="1"/><td rowspan="1" colspan="1">X</td><td rowspan="1" colspan="1"/><td rowspan="1" colspan="1"/><td rowspan="1" colspan="1">X</td><td rowspan="1" colspan="1">X</td></tr><tr><td rowspan="1" colspan="1">
                    <tp:taxon-name><tp:taxon-name-part taxon-name-part-type="family">Orchidaceae</tp:taxon-name-part></tp:taxon-name>
                  </td><td rowspan="1" colspan="1">
              <italic><tp:taxon-name><tp:taxon-name-part taxon-name-part-type="genus">Corallorhiza</tp:taxon-name-part> <tp:taxon-name-part taxon-name-part-type="species">maculata</tp:taxon-name-part></tp:taxon-name></italic>
            </td><td rowspan="1" colspan="1"/><td rowspan="1" colspan="1"/><td rowspan="1" colspan="1"/><td rowspan="1" colspan="1">X</td><td rowspan="1" colspan="1"/><td rowspan="1" colspan="1"/></tr><tr><td rowspan="1" colspan="1">
                    <tp:taxon-name><tp:taxon-name-part taxon-name-part-type="family">Oxalidaceae</tp:taxon-name-part></tp:taxon-name>
                  </td><td rowspan="1" colspan="1">
              <italic><tp:taxon-name><tp:taxon-name-part taxon-name-part-type="genus">Oxalis</tp:taxon-name-part> <tp:taxon-name-part taxon-name-part-type="species">oregana</tp:taxon-name-part></tp:taxon-name></italic>
            </td><td rowspan="1" colspan="1"/><td rowspan="1" colspan="1"/><td rowspan="1" colspan="1"/><td rowspan="1" colspan="1"/><td rowspan="1" colspan="1"/><td rowspan="1" colspan="1">X</td></tr><tr><td rowspan="1" colspan="1">
                    <tp:taxon-name><tp:taxon-name-part taxon-name-part-type="family">Papaveraceae</tp:taxon-name-part></tp:taxon-name>
                  </td><td rowspan="1" colspan="1">
              <italic><tp:taxon-name><tp:taxon-name-part taxon-name-part-type="genus">Eschscholzia</tp:taxon-name-part> <tp:taxon-name-part taxon-name-part-type="species">californica</tp:taxon-name-part></tp:taxon-name></italic>
            </td><td rowspan="1" colspan="1"/><td rowspan="1" colspan="1"/><td rowspan="1" colspan="1"/><td rowspan="1" colspan="1"/><td rowspan="1" colspan="1">X</td><td rowspan="1" colspan="1"/></tr><tr><td rowspan="4" colspan="1">
                    <tp:taxon-name><tp:taxon-name-part taxon-name-part-type="family">Phrymaceae</tp:taxon-name-part></tp:taxon-name>
                  </td><td rowspan="1" colspan="1">
              <italic><tp:taxon-name><tp:taxon-name-part taxon-name-part-type="genus">Mimulus</tp:taxon-name-part> <tp:taxon-name-part taxon-name-part-type="species">aurantiacus</tp:taxon-name-part></tp:taxon-name></italic>
            </td><td rowspan="1" colspan="1"/><td rowspan="1" colspan="1">X</td><td rowspan="1" colspan="1"/><td rowspan="1" colspan="1"/><td rowspan="1" colspan="1">X</td><td rowspan="1" colspan="1">X</td></tr><tr><td rowspan="1" colspan="1">
              <italic><tp:taxon-name><tp:taxon-name-part taxon-name-part-type="genus">Mimulus</tp:taxon-name-part> <tp:taxon-name-part taxon-name-part-type="species">glutinosus</tp:taxon-name-part></tp:taxon-name></italic>
            </td><td rowspan="1" colspan="1"/><td rowspan="1" colspan="1"/><td rowspan="1" colspan="1"/><td rowspan="1" colspan="1">X</td><td rowspan="1" colspan="1">X</td><td rowspan="1" colspan="1"/></tr><tr><td rowspan="1" colspan="1">
              <italic><tp:taxon-name><tp:taxon-name-part taxon-name-part-type="genus">Mimulus</tp:taxon-name-part> <tp:taxon-name-part taxon-name-part-type="species">guttatus</tp:taxon-name-part></tp:taxon-name></italic>
            </td><td rowspan="1" colspan="1"/><td rowspan="1" colspan="1">X</td><td rowspan="1" colspan="1"/><td rowspan="1" colspan="1"/><td rowspan="1" colspan="1"/><td rowspan="1" colspan="1"/></tr><tr><td rowspan="1" colspan="1">
              <italic><tp:taxon-name><tp:taxon-name-part taxon-name-part-type="genus">Mimulus</tp:taxon-name-part> <tp:taxon-name-part taxon-name-part-type="species">longiflorus</tp:taxon-name-part></tp:taxon-name></italic>
            </td><td rowspan="1" colspan="1"/><td rowspan="1" colspan="1"/><td rowspan="1" colspan="1"/><td rowspan="1" colspan="1">X</td><td rowspan="1" colspan="1"/><td rowspan="1" colspan="1"/></tr><tr><td rowspan="4" colspan="1">
                    <tp:taxon-name><tp:taxon-name-part taxon-name-part-type="family">Plantaginaceae</tp:taxon-name-part></tp:taxon-name>
                  </td><td rowspan="1" colspan="1">
              <italic><tp:taxon-name><tp:taxon-name-part taxon-name-part-type="genus">Penstemon</tp:taxon-name-part></tp:taxon-name></italic>
            </td><td rowspan="1" colspan="1"/><td rowspan="1" colspan="1">X</td><td rowspan="1" colspan="1"/><td rowspan="1" colspan="1"/><td rowspan="1" colspan="1">X</td><td rowspan="1" colspan="1"/></tr><tr><td rowspan="1" colspan="1">
              <italic><tp:taxon-name><tp:taxon-name-part taxon-name-part-type="genus">Penstemon</tp:taxon-name-part> <tp:taxon-name-part taxon-name-part-type="species">cardwelli</tp:taxon-name-part></tp:taxon-name></italic>
            </td><td rowspan="1" colspan="1"/><td rowspan="1" colspan="1"/><td rowspan="1" colspan="1"/><td rowspan="1" colspan="1">X</td><td rowspan="1" colspan="1"/><td rowspan="1" colspan="1"/></tr><tr><td rowspan="1" colspan="1">
              <italic><tp:taxon-name><tp:taxon-name-part taxon-name-part-type="genus">Penstemon</tp:taxon-name-part> <tp:taxon-name-part taxon-name-part-type="species">heterophyllus</tp:taxon-name-part></tp:taxon-name></italic>
            </td><td rowspan="1" colspan="1"/><td rowspan="1" colspan="1">X</td><td rowspan="1" colspan="1"/><td rowspan="1" colspan="1"/><td rowspan="1" colspan="1">X</td><td rowspan="1" colspan="1"/></tr><tr><td rowspan="1" colspan="1">
              <italic><tp:taxon-name><tp:taxon-name-part taxon-name-part-type="genus">Veronica</tp:taxon-name-part> <tp:taxon-name-part taxon-name-part-type="species">americana</tp:taxon-name-part></tp:taxon-name></italic>
            </td><td rowspan="1" colspan="1"/><td rowspan="1" colspan="1"/><td rowspan="1" colspan="1"/><td rowspan="1" colspan="1"/><td rowspan="1" colspan="1"/><td rowspan="1" colspan="1">X</td></tr><tr><td rowspan="3" colspan="1">
                    <tp:taxon-name><tp:taxon-name-part taxon-name-part-type="family">Polemoniaceae</tp:taxon-name-part></tp:taxon-name>
                  </td><td rowspan="1" colspan="1">
              <italic><tp:taxon-name><tp:taxon-name-part taxon-name-part-type="genus">Gilia</tp:taxon-name-part> <tp:taxon-name-part taxon-name-part-type="species">capitata</tp:taxon-name-part></tp:taxon-name></italic>
            </td><td rowspan="1" colspan="1"/><td rowspan="1" colspan="1"/><td rowspan="1" colspan="1"/><td rowspan="1" colspan="1"/><td rowspan="1" colspan="1">X</td><td rowspan="1" colspan="1"/></tr><tr><td rowspan="1" colspan="1">
              <italic><tp:taxon-name><tp:taxon-name-part taxon-name-part-type="genus">Gilia</tp:taxon-name-part> <tp:taxon-name-part taxon-name-part-type="species">splendens</tp:taxon-name-part></tp:taxon-name></italic>
            </td><td rowspan="1" colspan="1"/><td rowspan="1" colspan="1"/><td rowspan="1" colspan="1"/><td rowspan="1" colspan="1"/><td rowspan="1" colspan="1">X</td><td rowspan="1" colspan="1"/></tr><tr><td rowspan="1" colspan="1">
              <italic><tp:taxon-name><tp:taxon-name-part taxon-name-part-type="genus">Leptosiphon</tp:taxon-name-part></tp:taxon-name></italic>
            </td><td rowspan="1" colspan="1"/><td rowspan="1" colspan="1"/><td rowspan="1" colspan="1"/><td rowspan="1" colspan="1"/><td rowspan="1" colspan="1"/><td rowspan="1" colspan="1">X</td></tr><tr><td rowspan="5" colspan="1">
                    <tp:taxon-name><tp:taxon-name-part taxon-name-part-type="family">Polemoniaceae</tp:taxon-name-part></tp:taxon-name>
                  </td><td rowspan="1" colspan="1">
              <italic><tp:taxon-name><tp:taxon-name-part taxon-name-part-type="genus">Leptosiphon</tp:taxon-name-part> <tp:taxon-name-part taxon-name-part-type="species">bicolor</tp:taxon-name-part></tp:taxon-name></italic>
            </td><td rowspan="1" colspan="1"/><td rowspan="1" colspan="1"/><td rowspan="1" colspan="1"/><td rowspan="1" colspan="1"/><td rowspan="1" colspan="1">X</td><td rowspan="1" colspan="1"/></tr><tr><td rowspan="1" colspan="1">
              <italic><tp:taxon-name><tp:taxon-name-part taxon-name-part-type="genus">Linanthus</tp:taxon-name-part></tp:taxon-name></italic>
            </td><td rowspan="1" colspan="1"/><td rowspan="1" colspan="1"/><td rowspan="1" colspan="1"/><td rowspan="1" colspan="1"/><td rowspan="1" colspan="1"/><td rowspan="1" colspan="1">X</td></tr><tr><td rowspan="1" colspan="1">
              <italic><tp:taxon-name><tp:taxon-name-part taxon-name-part-type="genus">Linanthus</tp:taxon-name-part> <tp:taxon-name-part taxon-name-part-type="species">androsaceus</tp:taxon-name-part></tp:taxon-name></italic>
            </td><td rowspan="1" colspan="1"/><td rowspan="1" colspan="1"/><td rowspan="1" colspan="1"/><td rowspan="1" colspan="1"/><td rowspan="1" colspan="1">X</td><td rowspan="1" colspan="1"/></tr><tr><td rowspan="1" colspan="1">
              <italic><tp:taxon-name><tp:taxon-name-part taxon-name-part-type="genus">Microsteris</tp:taxon-name-part> <tp:taxon-name-part taxon-name-part-type="species">gracilis</tp:taxon-name-part></tp:taxon-name></italic>
            </td><td rowspan="1" colspan="1"/><td rowspan="1" colspan="1"/><td rowspan="1" colspan="1"/><td rowspan="1" colspan="1">X</td><td rowspan="1" colspan="1"/><td rowspan="1" colspan="1"/></tr><tr><td rowspan="1" colspan="1">
              <italic><tp:taxon-name><tp:taxon-name-part taxon-name-part-type="genus">Navarretia</tp:taxon-name-part> <tp:taxon-name-part taxon-name-part-type="species">capitatus</tp:taxon-name-part></tp:taxon-name></italic>
            </td><td rowspan="1" colspan="1"/><td rowspan="1" colspan="1">X</td><td rowspan="1" colspan="1"/><td rowspan="1" colspan="1"/><td rowspan="1" colspan="1"/><td rowspan="1" colspan="1"/></tr><tr><td rowspan="1" colspan="1">
                    <tp:taxon-name><tp:taxon-name-part taxon-name-part-type="family">Polygonaceae</tp:taxon-name-part></tp:taxon-name>
                  </td><td rowspan="1" colspan="1">
              <italic><tp:taxon-name><tp:taxon-name-part taxon-name-part-type="genus">Eriogonum</tp:taxon-name-part></tp:taxon-name></italic>
            </td><td rowspan="1" colspan="1"/><td rowspan="1" colspan="1"/><td rowspan="1" colspan="1"/><td rowspan="1" colspan="1"/><td rowspan="1" colspan="1"/><td rowspan="1" colspan="1">X</td></tr><tr><td rowspan="1" colspan="1">
                    <tp:taxon-name><tp:taxon-name-part taxon-name-part-type="family">Primulaceae</tp:taxon-name-part></tp:taxon-name>
                  </td><td rowspan="1" colspan="1">
              <italic><tp:taxon-name><tp:taxon-name-part taxon-name-part-type="genus">Trientalis</tp:taxon-name-part> <tp:taxon-name-part taxon-name-part-type="species">borealis</tp:taxon-name-part></tp:taxon-name></italic>
            </td><td rowspan="1" colspan="1"/><td rowspan="1" colspan="1"/><td rowspan="1" colspan="1"/><td rowspan="1" colspan="1">X</td><td rowspan="1" colspan="1"/><td rowspan="1" colspan="1"/></tr><tr><td rowspan="2" colspan="1">
                    <tp:taxon-name><tp:taxon-name-part taxon-name-part-type="family">Rhamnaceae</tp:taxon-name-part></tp:taxon-name>
                  </td><td rowspan="1" colspan="1">
              <italic><tp:taxon-name><tp:taxon-name-part taxon-name-part-type="genus">Ceanothus</tp:taxon-name-part> <tp:taxon-name-part taxon-name-part-type="species">cordulatus</tp:taxon-name-part></tp:taxon-name></italic>
            </td><td rowspan="1" colspan="1"/><td rowspan="1" colspan="1"/><td rowspan="1" colspan="1"/><td rowspan="1" colspan="1"/><td rowspan="1" colspan="1"/><td rowspan="1" colspan="1">X</td></tr><tr><td rowspan="1" colspan="1">
              <italic><tp:taxon-name><tp:taxon-name-part taxon-name-part-type="genus">Ceanothus</tp:taxon-name-part> <tp:taxon-name-part taxon-name-part-type="species">integerrimus</tp:taxon-name-part></tp:taxon-name></italic>
            </td><td rowspan="1" colspan="1"/><td rowspan="1" colspan="1"/><td rowspan="1" colspan="1"/><td rowspan="1" colspan="1">X</td><td rowspan="1" colspan="1"/><td rowspan="1" colspan="1"/></tr><tr><td rowspan="7" colspan="1">
                    <tp:taxon-name><tp:taxon-name-part taxon-name-part-type="family">Rosaceae</tp:taxon-name-part></tp:taxon-name>
                  </td><td rowspan="1" colspan="1">
              <italic><tp:taxon-name><tp:taxon-name-part taxon-name-part-type="genus">Chamaebatia</tp:taxon-name-part> <tp:taxon-name-part taxon-name-part-type="species">foliolosa</tp:taxon-name-part></tp:taxon-name></italic>
            </td><td rowspan="1" colspan="1"/><td rowspan="1" colspan="1"/><td rowspan="1" colspan="1"/><td rowspan="1" colspan="1">X</td><td rowspan="1" colspan="1"/><td rowspan="1" colspan="1"/></tr><tr><td rowspan="1" colspan="1">
              <italic><tp:taxon-name><tp:taxon-name-part taxon-name-part-type="genus">Fragaria</tp:taxon-name-part> <tp:taxon-name-part taxon-name-part-type="species">vesca</tp:taxon-name-part></tp:taxon-name></italic>
            </td><td rowspan="1" colspan="1"/><td rowspan="1" colspan="1"/><td rowspan="1" colspan="1"/><td rowspan="1" colspan="1">X</td><td rowspan="1" colspan="1"/><td rowspan="1" colspan="1"/></tr><tr><td rowspan="1" colspan="1">
              <italic><tp:taxon-name><tp:taxon-name-part taxon-name-part-type="genus">Prunus</tp:taxon-name-part> <tp:taxon-name-part taxon-name-part-type="species">emarginata</tp:taxon-name-part></tp:taxon-name></italic>
            </td><td rowspan="1" colspan="1"/><td rowspan="1" colspan="1"/><td rowspan="1" colspan="1"/><td rowspan="1" colspan="1">X</td><td rowspan="1" colspan="1"/><td rowspan="1" colspan="1"/></tr><tr><td rowspan="1" colspan="1">
              <italic><tp:taxon-name><tp:taxon-name-part taxon-name-part-type="genus">Rubus</tp:taxon-name-part></tp:taxon-name></italic>
            </td><td rowspan="1" colspan="1"/><td rowspan="1" colspan="1"/><td rowspan="1" colspan="1">X</td><td rowspan="1" colspan="1"/><td rowspan="1" colspan="1"/><td rowspan="1" colspan="1"/></tr><tr><td rowspan="1" colspan="1">
              <italic><tp:taxon-name><tp:taxon-name-part taxon-name-part-type="genus">Rubus</tp:taxon-name-part> <tp:taxon-name-part taxon-name-part-type="species">canadensis</tp:taxon-name-part></tp:taxon-name></italic>
            </td><td rowspan="1" colspan="1"/><td rowspan="1" colspan="1"/><td rowspan="1" colspan="1">X</td><td rowspan="1" colspan="1"/><td rowspan="1" colspan="1"/><td rowspan="1" colspan="1"/></tr><tr><td rowspan="1" colspan="1">
              <italic><tp:taxon-name><tp:taxon-name-part taxon-name-part-type="genus">Rubus</tp:taxon-name-part> <tp:taxon-name-part taxon-name-part-type="species">parviflorus</tp:taxon-name-part></tp:taxon-name></italic>
            </td><td rowspan="1" colspan="1"/><td rowspan="1" colspan="1"/><td rowspan="1" colspan="1"/><td rowspan="1" colspan="1"/><td rowspan="1" colspan="1"/><td rowspan="1" colspan="1">X</td></tr><tr><td rowspan="1" colspan="1">
              <italic><tp:taxon-name><tp:taxon-name-part taxon-name-part-type="genus">Rubus</tp:taxon-name-part> <tp:taxon-name-part taxon-name-part-type="species">ursinus</tp:taxon-name-part></tp:taxon-name></italic>
            </td><td rowspan="1" colspan="1"/><td rowspan="1" colspan="1"/><td rowspan="1" colspan="1"/><td rowspan="1" colspan="1">X</td><td rowspan="1" colspan="1"/><td rowspan="1" colspan="1"/></tr><tr><td rowspan="1" colspan="1">
                    <tp:taxon-name><tp:taxon-name-part taxon-name-part-type="family">Salicaceae</tp:taxon-name-part></tp:taxon-name>
                  </td><td rowspan="1" colspan="1">
              <italic><tp:taxon-name><tp:taxon-name-part taxon-name-part-type="genus">Salix</tp:taxon-name-part></tp:taxon-name></italic>
            </td><td rowspan="1" colspan="1"/><td rowspan="1" colspan="1"/><td rowspan="1" colspan="1"/><td rowspan="1" colspan="1"/><td rowspan="1" colspan="1"/><td rowspan="1" colspan="1">X</td></tr><tr><td rowspan="8" colspan="1">
                    <tp:taxon-name><tp:taxon-name-part taxon-name-part-type="genus">Themidaceae</tp:taxon-name-part></tp:taxon-name>
                  </td><td rowspan="1" colspan="1">
              <italic><tp:taxon-name><tp:taxon-name-part taxon-name-part-type="genus">Brodiaea</tp:taxon-name-part></tp:taxon-name></italic>
            </td><td rowspan="1" colspan="1"/><td rowspan="1" colspan="1"/><td rowspan="1" colspan="1"/><td rowspan="1" colspan="1"/><td rowspan="1" colspan="1">X</td><td rowspan="1" colspan="1">X</td></tr><tr><td rowspan="1" colspan="1">
              <italic><tp:taxon-name><tp:taxon-name-part taxon-name-part-type="genus">Brodiaea</tp:taxon-name-part> <tp:taxon-name-part taxon-name-part-type="species">bridgesii</tp:taxon-name-part></tp:taxon-name></italic>
            </td><td rowspan="1" colspan="1"/><td rowspan="1" colspan="1"/><td rowspan="1" colspan="1"/><td rowspan="1" colspan="1"/><td rowspan="1" colspan="1"/><td rowspan="1" colspan="1">X</td></tr><tr><td rowspan="1" colspan="1">
              <italic><tp:taxon-name><tp:taxon-name-part taxon-name-part-type="genus">Brodiaea</tp:taxon-name-part> <tp:taxon-name-part taxon-name-part-type="species">congesta</tp:taxon-name-part></tp:taxon-name></italic>
            </td><td rowspan="1" colspan="1"/><td rowspan="1" colspan="1">X</td><td rowspan="1" colspan="1"/><td rowspan="1" colspan="1"/><td rowspan="1" colspan="1"/><td rowspan="1" colspan="1"/></tr><tr><td rowspan="1" colspan="1">
              <italic><tp:taxon-name><tp:taxon-name-part taxon-name-part-type="genus">Brodiaea</tp:taxon-name-part> <tp:taxon-name-part taxon-name-part-type="species">elegans</tp:taxon-name-part></tp:taxon-name></italic>
            </td><td rowspan="1" colspan="1"/><td rowspan="1" colspan="1">X</td><td rowspan="1" colspan="1"/><td rowspan="1" colspan="1"/><td rowspan="1" colspan="1">X</td><td rowspan="1" colspan="1">X</td></tr><tr><td rowspan="1" colspan="1">
              <italic><tp:taxon-name><tp:taxon-name-part taxon-name-part-type="genus">Brodiaea</tp:taxon-name-part> <tp:taxon-name-part taxon-name-part-type="species">lutea</tp:taxon-name-part></tp:taxon-name></italic>
            </td><td rowspan="1" colspan="1"/><td rowspan="1" colspan="1"/><td rowspan="1" colspan="1"/><td rowspan="1" colspan="1"/><td rowspan="1" colspan="1"/><td rowspan="1" colspan="1">X</td></tr><tr><td rowspan="1" colspan="1">
              <italic><tp:taxon-name><tp:taxon-name-part taxon-name-part-type="genus">Brodiaea</tp:taxon-name-part> <tp:taxon-name-part taxon-name-part-type="species">pulchella</tp:taxon-name-part></tp:taxon-name></italic>
            </td><td rowspan="1" colspan="1"/><td rowspan="1" colspan="1"/><td rowspan="1" colspan="1"/><td rowspan="1" colspan="1"/><td rowspan="1" colspan="1"/><td rowspan="1" colspan="1">X</td></tr><tr><td rowspan="1" colspan="1">
              <italic><tp:taxon-name><tp:taxon-name-part taxon-name-part-type="genus">Dichelostomma</tp:taxon-name-part> <tp:taxon-name-part taxon-name-part-type="species">multiflora</tp:taxon-name-part></tp:taxon-name></italic>
            </td><td rowspan="1" colspan="1"/><td rowspan="1" colspan="1"/><td rowspan="1" colspan="1"/><td rowspan="1" colspan="1"/><td rowspan="1" colspan="1"/><td rowspan="1" colspan="1">X</td></tr><tr><td rowspan="1" colspan="1">
              <italic><tp:taxon-name><tp:taxon-name-part taxon-name-part-type="genus">Triteleia</tp:taxon-name-part> <tp:taxon-name-part taxon-name-part-type="species">ixioides</tp:taxon-name-part></tp:taxon-name></italic>
            </td><td rowspan="1" colspan="1"/><td rowspan="1" colspan="1"/><td rowspan="1" colspan="1"/><td rowspan="1" colspan="1"/><td rowspan="1" colspan="1"/><td rowspan="1" colspan="1">X</td></tr><tr><td rowspan="1" colspan="1">
                    <tp:taxon-name><tp:taxon-name-part taxon-name-part-type="family">Verbenaceae</tp:taxon-name-part></tp:taxon-name>
                  </td><td rowspan="1" colspan="1">
              <italic><tp:taxon-name><tp:taxon-name-part taxon-name-part-type="genus">Verbena</tp:taxon-name-part></tp:taxon-name></italic>
            </td><td rowspan="1" colspan="1"/><td rowspan="1" colspan="1">X</td><td rowspan="1" colspan="1"/><td rowspan="1" colspan="1"/><td rowspan="1" colspan="1"/><td rowspan="1" colspan="1"/></tr></tbody></table></table-wrap><fig id="F22" position="float" orientation="portrait"><label>Figure 22.</label><caption><p>Phylogeny of <italic><tp:taxon-name><tp:taxon-name-part taxon-name-part-type="genus">Eulonchus</tp:taxon-name-part></tp:taxon-name></italic> based on DNA sequence data (16S, <abbrev xmlns:xlink="http://www.w3.org/1999/xlink" xlink:title="cytochrome oxidase I" id="ABBRID0EBUDI" xlink:type="simple">COI</abbrev>, <abbrev xmlns:xlink="http://www.w3.org/1999/xlink" xlink:title="carbamoyl-phosphate synthetase-aspartate transcarbamoylase-dihydroorotase" id="ABBRID0EIUDI" xlink:type="simple">CAD</abbrev>). Single tree resulting from branch and bound parsimony search. Bootstrap support values are shown above the branches.</p></caption><graphic xmlns:xlink="http://www.w3.org/1999/xlink" xlink:href="zookeys-619-103-g022.jpg" position="float" orientation="portrait" xlink:type="simple" id="oo_104400.jpg"/></fig></tp:treatment-sec><ref-list><ref id="B36"><mixed-citation xmlns:xlink="http://www.w3.org/1999/xlink" xlink:type="simple">
          <person-group><name name-style="western"><surname>Osten Sacken</surname><given-names>CR</given-names></name></person-group> (<year>1877</year>) <article-title>Western <tp:taxon-name><tp:taxon-name-part taxon-name-part-type="order">Diptera</tp:taxon-name-part></tp:taxon-name>: Descriptions of new genera and species of <tp:taxon-name><tp:taxon-name-part taxon-name-part-type="order">Diptera</tp:taxon-name-part></tp:taxon-name> from the region west of the Mississippi and especially from California.</article-title> <source>Bulletin of the United States Geological and Geographical Survey of the Territories</source> <volume>3</volume>: <fpage>189</fpage>–<lpage>354</lpage>. doi: <ext-link xlink:type="simple" ext-link-type="doi" xlink:href="10.5962/bhl.title.57939">10.5962/bhl.title.57939</ext-link></mixed-citation></ref><ref id="B37"><mixed-citation xmlns:xlink="http://www.w3.org/1999/xlink" xlink:type="simple">
          <person-group><name name-style="western"><surname>Osten Sacken</surname><given-names>CR</given-names></name></person-group> (<year>1878</year>) <article-title>Catalogue of the described <tp:taxon-name><tp:taxon-name-part taxon-name-part-type="order">Diptera</tp:taxon-name-part></tp:taxon-name> of North America.</article-title> <source>Smithsonian miscellaneous Collections</source> <volume>16</volume>, <size units="page">276 pp</size>.</mixed-citation></ref><ref id="B34"><mixed-citation xmlns:xlink="http://www.w3.org/1999/xlink" xlink:type="simple">
          <person-group><name name-style="western"><surname>Melander</surname><given-names>AL</given-names></name></person-group> (<year>1902</year>) <article-title>Notes on the <tp:taxon-name><tp:taxon-name-part taxon-name-part-type="family">Acroceridae</tp:taxon-name-part></tp:taxon-name>.</article-title> <source>Entomological News</source> <volume>13</volume>: <fpage>178</fpage>–<lpage>182</lpage>.</mixed-citation></ref><ref id="B2"><mixed-citation xmlns:xlink="http://www.w3.org/1999/xlink" xlink:type="simple">
          <person-group><name name-style="western"><surname>Aldrich</surname><given-names>JM</given-names></name></person-group> (<year>1905</year>) <article-title>A catalog of North American <tp:taxon-name><tp:taxon-name-part taxon-name-part-type="order">Diptera</tp:taxon-name-part></tp:taxon-name>.</article-title> <source>Smithsonian miscellaneous collections</source> <volume>46</volume>, <size units="page">680 pp</size>.</mixed-citation></ref><ref id="B30"><mixed-citation xmlns:xlink="http://www.w3.org/1999/xlink" xlink:type="simple">
          <person-group><name name-style="western"><surname>Kertész</surname><given-names>K</given-names></name></person-group> (<year>1909</year>) <source>Catalogus Dipterorum hucusque descriptorum. Vol. 4, <tp:taxon-name><tp:taxon-name-part taxon-name-part-type="family">Oncodidae</tp:taxon-name-part></tp:taxon-name>, <tp:taxon-name><tp:taxon-name-part taxon-name-part-type="family">Nemestrinidae</tp:taxon-name-part></tp:taxon-name>, <tp:taxon-name><tp:taxon-name-part taxon-name-part-type="family">Mydaidae</tp:taxon-name-part></tp:taxon-name>, <tp:taxon-name><tp:taxon-name-part taxon-name-part-type="family">Apioceridae</tp:taxon-name-part></tp:taxon-name>, <tp:taxon-name><tp:taxon-name-part taxon-name-part-type="family">Asilidae</tp:taxon-name-part></tp:taxon-name>.</source> <publisher-name>Museum Nationale Hungaricum</publisher-name>, <publisher-loc>Budapest</publisher-loc>, <size units="page">349 pp</size>.</mixed-citation></ref><ref id="B53"><mixed-citation xmlns:xlink="http://www.w3.org/1999/xlink" xlink:type="simple">
          <person-group><name name-style="western"><surname>Verrall</surname><given-names>GH</given-names></name></person-group> (<year>1909</year>) <article-title><tp:taxon-name><tp:taxon-name-part taxon-name-part-type="family">Stratiomyidae</tp:taxon-name-part></tp:taxon-name> and succeeding families of the <tp:taxon-name><tp:taxon-name-part taxon-name-part-type="order">Diptera</tp:taxon-name-part></tp:taxon-name> <tp:taxon-name><tp:taxon-name-part taxon-name-part-type="suborder">Brachycera</tp:taxon-name-part></tp:taxon-name> of Great Britain.</article-title> In: <person-group><name name-style="western"><surname>Verrall</surname><given-names>GH</given-names></name></person-group> (<role>Ed.</role>) <source>British Flies</source>, <volume>Vol. 5</volume>. <publisher-name>Gurney &amp; Jackson</publisher-name>, <publisher-loc>London</publisher-loc>, <size units="page">780 pp</size>.</mixed-citation></ref><ref id="B12"><mixed-citation xmlns:xlink="http://www.w3.org/1999/xlink" xlink:type="simple">
          <person-group><name name-style="western"><surname>Cole</surname><given-names>FR</given-names></name></person-group> (<year>1919</year>) <article-title>The dipterous family <tp:taxon-name><tp:taxon-name-part taxon-name-part-type="family">Cyrtidae</tp:taxon-name-part></tp:taxon-name> in North America.</article-title> <source>Transactions of the American Entomological Society</source> <volume>45</volume>: <fpage>1</fpage>–<lpage>79</lpage></mixed-citation></ref><ref id="B23"><mixed-citation xmlns:xlink="http://www.w3.org/1999/xlink" xlink:type="simple">
          <person-group><name name-style="western"><surname>Essig</surname><given-names>EO</given-names></name></person-group> (<year>1926</year>) <source>Insects of Western North America.</source> <publisher-name>Macmillan</publisher-name>, <publisher-loc>New York</publisher-loc>, <size units="page">1035 pp</size>.</mixed-citation></ref><ref id="B11"><mixed-citation xmlns:xlink="http://www.w3.org/1999/xlink" xlink:type="simple">
          <person-group><name name-style="western"><surname>Brunetti</surname><given-names>E</given-names></name></person-group> (<year>1926</year>) <article-title>New and little-known <tp:taxon-name><tp:taxon-name-part taxon-name-part-type="family">Cyrtidae</tp:taxon-name-part></tp:taxon-name> (<tp:taxon-name><tp:taxon-name-part taxon-name-part-type="order">Diptera</tp:taxon-name-part></tp:taxon-name>). Journal of Natural History</article-title> <series>Series 9</series> <volume>18</volume>: <fpage>561</fpage>–<lpage>606</lpage>. doi: <ext-link xlink:type="simple" ext-link-type="doi" xlink:href="10.1080/00222932608633552">10.1080/00222932608633552</ext-link></mixed-citation></ref><ref id="B41"><mixed-citation xmlns:xlink="http://www.w3.org/1999/xlink" xlink:type="simple">
          <person-group><name name-style="western"><surname>Sabrosky</surname><given-names>CW</given-names></name></person-group> (<year>1948</year>) <article-title>A further contribution to the classification of the North American spider parasites of the <tp:taxon-name><tp:taxon-name-part taxon-name-part-type="family">Acroceratidae</tp:taxon-name-part></tp:taxon-name> (<tp:taxon-name><tp:taxon-name-part taxon-name-part-type="order">Diptera</tp:taxon-name-part></tp:taxon-name>).</article-title> <source>The American Midland Naturalist Journal</source> <volume>39</volume>: <fpage>382</fpage>–<lpage>430</lpage>. doi: <ext-link xlink:type="simple" ext-link-type="doi" xlink:href="10.2307/2421592">10.2307/2421592</ext-link></mixed-citation></ref><ref id="B44"><mixed-citation xmlns:xlink="http://www.w3.org/1999/xlink" xlink:type="simple">
          <person-group><name name-style="western"><surname>Schlinger</surname><given-names>EI</given-names></name></person-group> (<year>1953</year>) <article-title>A lectotype designation in the genus <italic><tp:taxon-name><tp:taxon-name-part taxon-name-part-type="genus">Eulonchus</tp:taxon-name-part></tp:taxon-name></italic> (<tp:taxon-name><tp:taxon-name-part taxon-name-part-type="order">Diptera</tp:taxon-name-part></tp:taxon-name>: <tp:taxon-name><tp:taxon-name-part taxon-name-part-type="family">Acroceridae</tp:taxon-name-part></tp:taxon-name>).</article-title> <source>Pan-Pacific Entomologist</source> <volume>28</volume>: <lpage>220</lpage>.</mixed-citation></ref><ref id="B45"><mixed-citation xmlns:xlink="http://www.w3.org/1999/xlink" xlink:type="simple">
          <person-group><name name-style="western"><surname>Schlinger</surname><given-names>EI</given-names></name></person-group> (<year>1960</year>) <article-title>A review of the genus <italic><tp:taxon-name><tp:taxon-name-part taxon-name-part-type="genus">Eulonchus</tp:taxon-name-part></tp:taxon-name></italic> Gerstaecker. Part I. The species of the <italic><tp:taxon-name><tp:taxon-name-part taxon-name-part-type="species">smaragdinus</tp:taxon-name-part></tp:taxon-name></italic> group (<tp:taxon-name><tp:taxon-name-part taxon-name-part-type="order">Diptera</tp:taxon-name-part></tp:taxon-name>: <tp:taxon-name><tp:taxon-name-part taxon-name-part-type="family">Acroceridae</tp:taxon-name-part></tp:taxon-name>).</article-title> <source>Annals of the Entomological Society of America</source> <volume>53</volume>: <fpage>416</fpage>–<lpage>422</lpage>. doi: <ext-link xlink:type="simple" ext-link-type="doi" xlink:href="10.1093/aesa/53.3.416">10.1093/aesa/53.3.416</ext-link></mixed-citation></ref><ref id="B46"><mixed-citation xmlns:xlink="http://www.w3.org/1999/xlink" xlink:type="simple">
          <person-group><name name-style="western"><surname>Schlinger</surname><given-names>EI</given-names></name></person-group> (<year>1965</year>) <chapter-title><tp:taxon-name><tp:taxon-name-part taxon-name-part-type="family">Acroceridae</tp:taxon-name-part></tp:taxon-name>.</chapter-title> <source>A Catalog of the <tp:taxon-name><tp:taxon-name-part taxon-name-part-type="order">Diptera</tp:taxon-name-part></tp:taxon-name> of America North of Mexico</source>, <fpage>403</fpage>–<lpage>407</lpage>.</mixed-citation></ref><ref id="B50"><mixed-citation xmlns:xlink="http://www.w3.org/1999/xlink" xlink:type="simple">
          <person-group><name name-style="western"><surname>Schlinger</surname><given-names>EI</given-names></name></person-group> (<year>1987</year>) <article-title>The biology of <tp:taxon-name><tp:taxon-name-part taxon-name-part-type="family">Acroceridae</tp:taxon-name-part></tp:taxon-name> (<tp:taxon-name><tp:taxon-name-part taxon-name-part-type="order">Diptera</tp:taxon-name-part></tp:taxon-name>): True endoparasitoids of spiders.</article-title> In: <person-group><name name-style="western"><surname>Nentwig</surname><given-names>W</given-names></name></person-group> (<role>Ed.</role>) <source>Ecophysiology of Spiders</source>. <publisher-name>Springer-Verlag</publisher-name>, <publisher-loc>Berlin</publisher-loc>, <fpage>319</fpage>–<lpage>327</lpage>. doi: <ext-link xlink:type="simple" ext-link-type="doi" xlink:href="10.1007/978-3-642-71552-5_24">10.1007/978-3-642-71552-5_24</ext-link></mixed-citation></ref><ref id="B38"><mixed-citation xmlns:xlink="http://www.w3.org/1999/xlink" xlink:type="simple">
          <person-group><name name-style="western"><surname>Paramonov</surname><given-names>S</given-names></name></person-group> (<year>1955</year>) <article-title>New Zealand <tp:taxon-name><tp:taxon-name-part taxon-name-part-type="family">Cyrtidae</tp:taxon-name-part></tp:taxon-name> (<tp:taxon-name><tp:taxon-name-part taxon-name-part-type="order">Diptera</tp:taxon-name-part></tp:taxon-name>) and the problem of the Pacific island fauna.</article-title> <source>Pacific Science</source> <volume>9</volume>: <fpage>16</fpage>–<lpage>25</lpage>.</mixed-citation></ref><ref id="B15"><mixed-citation xmlns:xlink="http://www.w3.org/1999/xlink" xlink:type="simple">
          <person-group><name name-style="western"><surname>Cole</surname><given-names>FR</given-names></name></person-group> (<year>1969</year>) <source>The Flies of Western North America</source>. <publisher-name>University of California Press</publisher-name>, <publisher-loc>Berkeley</publisher-loc> and <publisher-loc>Los Angeles</publisher-loc>, <size units="page">693 pp</size>.</mixed-citation></ref><ref id="B40"><mixed-citation xmlns:xlink="http://www.w3.org/1999/xlink" xlink:type="simple">
          <person-group><name name-style="western"><surname>Poole</surname><given-names>RW</given-names></name></person-group> (<year>1996</year>) <source><tp:taxon-name><tp:taxon-name-part taxon-name-part-type="order">Diptera</tp:taxon-name-part></tp:taxon-name>, <tp:taxon-name><tp:taxon-name-part taxon-name-part-type="order">Lepidoptera</tp:taxon-name-part></tp:taxon-name>, <tp:taxon-name><tp:taxon-name-part taxon-name-part-type="order">Siphonaptera</tp:taxon-name-part></tp:taxon-name>. Nomina <tp:taxon-name><tp:taxon-name-part taxon-name-part-type="class">Insecta</tp:taxon-name-part></tp:taxon-name> Nearctica. A checklist of the insects of North America</source>. <volume>Vol. 3</volume>. <publisher-name>Entomological Information Service</publisher-name>, <publisher-loc>Rockville</publisher-loc>, <size units="page">1143 pp</size>.</mixed-citation></ref><ref id="B8"><mixed-citation xmlns:xlink="http://www.w3.org/1999/xlink" xlink:type="simple">
          <person-group><name name-style="western"><surname>Borkent</surname><given-names>CJ</given-names></name><name name-style="western"><surname>Schlinger</surname><given-names>EI</given-names></name></person-group> (<year>2008b</year>) <article-title>Pollen loads and pollen diversity on bodies of <italic><tp:taxon-name><tp:taxon-name-part taxon-name-part-type="genus">Eulonchus</tp:taxon-name-part> <tp:taxon-name-part taxon-name-part-type="species">tristis</tp:taxon-name-part></tp:taxon-name></italic> (<tp:taxon-name><tp:taxon-name-part taxon-name-part-type="order">Diptera</tp:taxon-name-part></tp:taxon-name>: <tp:taxon-name><tp:taxon-name-part taxon-name-part-type="family">Acroceridae</tp:taxon-name-part></tp:taxon-name>): implications for pollination and flower visitation.</article-title> <source>The Canadian Entomologist</source> <volume>140</volume>: <fpage>257</fpage>–<lpage>264</lpage>. doi: <ext-link xlink:type="simple" ext-link-type="doi" xlink:href="10.4039/n07-061">10.4039/n07-061</ext-link></mixed-citation></ref></ref-list></tp:taxon-treatment>
